# Supplementary material for: Non-linear hierarchy of the quorum sensing signalling pathway in bloodstream form African trypanosomes
Source: PLoS Pathog. 2018 Jun 25;14(6):e1007145. doi: 10.1371/journal.ppat.1007145 (PMC6034907; doi:10.1371/journal.ppat.1007145)
Supplement: S1 Table — (XLSX) [file ppat.1007145.s001.xlsx]

## Sheet: MEKKvoom_p0.05_fc1.5
PeptidePoint	logFC	AveExpr	t	P.Value	adj.P.Val	B	Sequence.window	Proteins	Fasta.headers	Notes
Tb927.8.8000_GVDTRDSLFADGGELDSFYAK_7	1.85174	7.53825	11.1048	3.11859e-06	0.00963125	4.79708	VSSGKRSFRGVDTRDSLFADGGELDSFYAKK	Tb927.8.8000	>Tb927.8.8000 | organism=Trypanosoma_brucei_TREU927 | product=hypothetical protein, conserved | location=Tb927_08_v5.1:2371282-2372910(+) | length=542 | sequence_SO=chromosome | SO=protein_coding	Tb927.8.8000 Tb927.8.8000:mRNA hypothetical protein, conserved Tb927.8.8000
Tb11.v5.0194_VPPTFNASPTIPTLSPR_10	0.811395	5.69152	8.06772	3.52111e-05	0.0356968	2.69643	MSPAAKVPPTFNASPTIPTLSPRVARYVTHR	Tb11.v5.0194	>Tb11.v5.0194 | organism=Trypanosoma_brucei_TREU927 | product=hypothetical protein, conserved | location=Tb927_11_bin_v5.1:275010-279455(-) | length=1481 | sequence_SO=random_sequence | SO=protein_coding;>Tb927.10.6000 | organism=Trypanosoma_brucei_TREU927	Tb11.v5.0194 Tb11.v5.0194.1 hypothetical protein, conserved Tb11.v5.0194
Tb927.10.14480_SFTQGVR_3	-0.708874	6.54034	-7.13425	8.62803e-05	0.0444104	1.97154	SNPKVASVNRRNRSFTQGVREVNENVTTPPV	Tb927.10.14480	>Tb927.10.14480 | organism=Trypanosoma_brucei_TREU927 | product=hypothetical protein, conserved | location=Tb927_10_v5.1:3536144-3538741(-) | length=865 | sequence_SO=chromosome | SO=protein_coding	Tb927.10.14480 Tb927.10.14480:mRNA hypothetical protein, conserved Tb927.10.14480
Tb927.2.3390_LSGYSQPLEER_5	-0.714632	6.60248	-7.63277	5.28966e-05	0.0408406	2.40579	EATPSCARSARLSGYSQPLEERLFGSNALME	Tb927.2.3390	>Tb927.2.3390 | organism=Trypanosoma_brucei_TREU927 | product=hypothetical protein, conserved | location=Tb927_02_v5.1:625212-627497(-) | length=761 | sequence_SO=chromosome | SO=protein_coding	Tb927.2.3390 Tb927.2.3390:mRNA hypothetical protein, conserved Tb927.2.3390
Tb927.6.640_ATPAIIGYMQK_2	-0.733742	6.48664	-7.77957	4.6016e-05	0.0387581	2.53087	AEELERLILRPTPRATPAIIGYMQKPTFLSA	Tb927.6.640	>Tb927.6.640 | organism=Trypanosoma_brucei_TREU927 | product=kinetoplastid-specific phospho-protein phosphatase, putative | location=Tb927_06_v5.1:265619-267823(-) | length=734 | sequence_SO=chromosome | SO=protein_coding	Tb927.6.640 Tb927.6.640:mRNA ApaH-like phosphatase ALPH1 Tb927.6.640
Tb927.3.4180_VHTPVSK_3	-0.742215	6.36167	-7.46037	6.24701e-05	0.0436955	2.25566	IMIRSTASPTNEKVHTPVSKVPPFKGSWASS	Tb927.3.4180	>Tb927.3.4180 | organism=Trypanosoma_brucei_TREU927 | product=hypothetical protein | location=Tb927_03_v5.1:1172565-1173791(-) | length=408 | sequence_SO=chromosome | SO=protein_coding	Tb927.3.4180 Tb927.3.4180:mRNA hypothetical protein Tb927.3.4180
Tb927.7.3970_GNSQPQMQQR_3	-0.770003	6.12217	-6.97365	0.000101568	0.0470516	1.81176	SLMKYSHDPYGVRGNSQPQMQQRAAGCMMVG	Tb927.7.3970	>Tb927.7.3970 | organism=Trypanosoma_brucei_TREU927 | product=hypothetical protein, conserved | location=Tb927_07_v5.1:1039428-1040300(+) | length=290 | sequence_SO=chromosome | SO=protein_coding	Tb927.7.3970 Tb927.7.3970:mRNA hypothetical protein, conserved Tb927.7.3970
Tb927.2.2720_SSPNFYGSPVNTSTR_8	-0.781594	5.95507	-7.32247	7.15142e-05	0.0436955	2.10058	PHPALSGKSSPNFYGSPVNTSTRAPFFSPLP	Tb927.2.2720	>Tb927.2.2720 | organism=Trypanosoma_brucei_TREU927 | product=protein kinase, putative | location=Tb927_02_v5.1:533630-538135(+) | length=1501 | sequence_SO=chromosome | SO=protein_coding	Tb927.2.2720 Tb927.2.2720:mRNA protein kinase, putative Tb927.2.2720
Tb927.1.1820_EGSVFVNR_3	-0.798878	6.4616	-7.2074	8.01751e-05	0.0436955	2.03276	NPHNIVSSHMPSREGSVFVNRHPPERPVETL	Tb927.1.1820	>Tb927.1.1820 | organism=Trypanosoma_brucei_TREU927 | product=hypothetical protein, conserved | location=Tb927_01_v5.1:470272-471417(+) | length=381 | sequence_SO=chromosome | SO=protein_coding	Tb927.1.1820 Tb927.1.1820:mRNA hypothetical PIN domain-containing protein Tb927.1.1820
Tb927.4.4230_SVVGFGQAPK_1	-0.825387	7.58083	-7.22121	7.9077e-05	0.0436955	2.06751	SDNGNENENDEEETKSVVGFGQAPKEDTVPV	Tb927.4.4230	>Tb927.4.4230 | organism=Trypanosoma_brucei_TREU927 | product=RNA-binding protein, putative (RBP31) | location=Tb927_04_v5.1:1119092-1121359(-) | length=755 | sequence_SO=chromosome | SO=protein_coding	Tb927.4.4230 Tb927.4.4230:mRNA RNA-binding protein, putative Tb927.4.4230
Tb927.8.2220_VLDDINAGSK_9	-0.906412	7.88121	-9.9074	7.50925e-06	0.0139146	4.13762	LRREAHRVLDDINAGSKVLEEYAIKLKVRPS	Tb927.8.2220	>Tb927.8.2220 | organism=Trypanosoma_brucei_TREU927 | product=hypothetical protein, conserved | location=Tb927_08_v5.1:679752-684239(+) | length=1495 | sequence_SO=chromosome | SO=protein_coding	Tb927.8.2220 Tb927.8.2220:mRNA hypothetical protein, conserved Tb927.8.2220
Tb927.11.15140_TATQRPSGALTSVK_3	-0.974513	8.3063	-8.37716	2.66383e-05	0.0352577	3.05322	SKPAAESPLKLQRTATQRPSGALTSVKPGTK	Tb927.11.15140	>Tb927.11.15140 | organism=Trypanosoma_brucei_TREU927 | product=hypothetical protein, conserved | location=Tb927_11_v5.1:4025337-4027043(-) | length=568 | sequence_SO=chromosome | SO=protein_coding	Tb927.11.15140 Tb927.11.15140:mRNA bilobe region protein, putative Tb927.11.15140
Tb927.11.2140_SLSGNLPDK_3	-1.06475	6.79126	-11.9891	1.71738e-06	0.00795575	5.18259	TGPLQPGDDCAQKSLSGNLPDKCMSVSFAKS	Tb927.11.2140	>Tb927.11.2140 | organism=Trypanosoma_brucei_TREU927 | product=hypothetical protein, conserved | location=Tb927_11_v5.1:607583-610924(+) | length=1113 | sequence_SO=chromosome | SO=protein_coding	Tb927.11.2140 Tb927.11.2140:mRNA cyclic nucleotide-binding domain containing protein, putative Tb927.11.2140
Tb927.11.16090_AAEEGADGSK_9	-1.07158	5.01575	-8.516	2.35675e-05	0.0352577	2.8834	AMLQEQKAAEEGADGSKRTLPIGAGDDQTYL	Tb927.11.16090	>Tb927.11.16090 | organism=Trypanosoma_brucei_TREU927 | product=outer dynein arm docking complex, putative (DC2) | location=Tb927_11_v5.1:4256941-4258845(-) | length=634 | sequence_SO=chromosome | SO=protein_coding	Tb927.11.16090 Tb927.11.16090:mRNA outer dynein arm docking complex, putative Tb927.11.16090
Tb927.8.3680_SESVQMQPR_3	-1.12151	5.34401	-7.03095	9.57955e-05	0.0467129	1.82602	AVSNSRQQFQQQRSESVQMQPRSGAVALRQR	Tb927.8.3680	>Tb927.8.3680 | organism=Trypanosoma_brucei_TREU927 | product=hypothetical protein, conserved | location=Tb927_08_v5.1:1100932-1103829(-) | length=645 | sequence_SO=chromosome | SO=protein_coding	Tb927.8.3680 Tb927.8.3680:mRNA kinetoplastid kinetochore protein 4 Tb927.8.3680
Tb927.1.750_DSEIGSGR_6	-1.1999	5.6387	-8.10368	3.4073e-05	0.0356968	2.6747	FAMKKSPALRDSEIGSGRLLEPLFTKDVLVG	Tb927.1.750	>Tb927.1.750 | organism=Trypanosoma_brucei_TREU927 | product=hypothetical protein, conserved | location=Tb927_01_v5.1:241993-245640(-) | length=1215 | sequence_SO=chromosome | SO=protein_coding	Tb927.1.750 Tb927.1.750:mRNA Metal-binding domain-containing protein Tb927.1.750
Tb927.11.15750_GEFDSLTK_7	-1.28762	6.26302	-12.2744	1.4286e-06	0.00795575	5.21906	RQKYKQRDKGEFDSLTKEGDEEESSDITPGD	Tb927.11.15750	>Tb927.11.15750 | organism=Trypanosoma_brucei_TREU927 | product=AMP deaminase, putative | location=Tb927_11_v5.1:4169121-4173374(-) | length=1417 | sequence_SO=chromosome | SO=protein_coding	Tb927.11.15750 Tb927.11.15750:mRNA AMP deaminase, putative Tb927.11.15750
Tb927.10.14690_IAATSGVNVGQELLVGR_5	-1.34875	4.84654	-7.33967	7.03111e-05	0.0436955	1.98706	LELVKESDHQRIAATSGVNVGQELLVGRRAQ	Tb927.10.14690	>Tb927.10.14690 | organism=Trypanosoma_brucei_TREU927 | product=syntaxin, putative | location=Tb927_10_v5.1:3589119-3590090(-) | length=323 | sequence_SO=chromosome | SO=protein_coding	Tb927.10.14690 Tb927.10.14690:mRNA syntaxin, putative Tb927.10.14690
Tb927.10.5950_MYSATVSDDVGK_5	-1.66875	5.59704	-10.3146	5.51453e-06	0.012773	4.10933	LIKLGDFGFTKMYSATVSDDVGKTFCGTPYY	Tb927.10.5950	>Tb927.10.5950 | organism=Trypanosoma_brucei_TREU927 | product=protein kinase, putative | location=Tb927_10_v5.1:1491040-1492524(-) | length=494 | sequence_SO=chromosome | SO=protein_coding;>Tb11.v5.0190 | organism=Trypanosoma_brucei_TREU927 | product=prot	Tb927.10.5950 Tb927.10.5950:mRNA Serine/threonine-protein kinase NEK17, putative Tb927.10.5950
Tb927.2.2720_RQSVDGDR_3	-2.28275	2.47415	-7.96985	3.85286e-05	0.0356968	1.02402	RECDTAVRKQIGRRQSVDGDRAAANVLAVPS	Tb927.2.2720	>Tb927.2.2720 | organism=Trypanosoma_brucei_TREU927 | product=protein kinase, putative | location=Tb927_02_v5.1:533630-538135(+) | length=1501 | sequence_SO=chromosome | SO=protein_coding	Tb927.2.2720 Tb927.2.2720:mRNA protein kinase, putative Tb927.2.2720

## Sheet: MEKKvoom all
PeptidePoint	logFC	AveExpr	t	P.Value	adj.P.Val	B	Sequence.window	Proteins	Fasta.headers
Tb927.11.15750_GEFDSLTK_7	-1.28762	6.26302	-12.2744	1.4286e-06	0.00795575	5.21906	RQKYKQRDKGEFDSLTKEGDEEESSDITPGD	Tb927.11.15750	>Tb927.11.15750 | organism=Trypanosoma_brucei_TREU927 | product=AMP deaminase, putative | location=Tb927_11_v5.1:4169121-4173374(-) | length=1417 | sequence_SO=chromosome | SO=protein_coding
Tb927.11.2140_SLSGNLPDK_3	-1.06475	6.79126	-11.9891	1.71738e-06	0.00795575	5.18259	TGPLQPGDDCAQKSLSGNLPDKCMSVSFAKS	Tb927.11.2140	>Tb927.11.2140 | organism=Trypanosoma_brucei_TREU927 | product=hypothetical protein, conserved | location=Tb927_11_v5.1:607583-610924(+) | length=1113 | sequence_SO=chromosome | SO=protein_coding
Tb927.8.8000_GVDTRDSLFADGGELDSFYAK_7	1.85174	7.53825	11.1048	3.11859e-06	0.00963125	4.79708	VSSGKRSFRGVDTRDSLFADGGELDSFYAKK	Tb927.8.8000	>Tb927.8.8000 | organism=Trypanosoma_brucei_TREU927 | product=hypothetical protein, conserved | location=Tb927_08_v5.1:2371282-2372910(+) | length=542 | sequence_SO=chromosome | SO=protein_coding
Tb927.8.2220_VLDDINAGSK_9	-0.906412	7.88121	-9.9074	7.50925e-06	0.0139146	4.13762	LRREAHRVLDDINAGSKVLEEYAIKLKVRPS	Tb927.8.2220	>Tb927.8.2220 | organism=Trypanosoma_brucei_TREU927 | product=hypothetical protein, conserved | location=Tb927_08_v5.1:679752-684239(+) | length=1495 | sequence_SO=chromosome | SO=protein_coding
Tb927.10.5950_MYSATVSDDVGK_5	-1.66875	5.59704	-10.3146	5.51453e-06	0.012773	4.10933	LIKLGDFGFTKMYSATVSDDVGKTFCGTPYY	Tb927.10.5950	>Tb927.10.5950 | organism=Trypanosoma_brucei_TREU927 | product=protein kinase, putative | location=Tb927_10_v5.1:1491040-1492524(-) | length=494 | sequence_SO=chromosome | SO=protein_coding;>Tb11.v5.0190 | organism=Trypanosoma_brucei_TREU927 | product=prot
Tb927.11.15140_TATQRPSGALTSVK_3	-0.974513	8.3063	-8.37716	2.66383e-05	0.0352577	3.05322	SKPAAESPLKLQRTATQRPSGALTSVKPGTK	Tb927.11.15140	>Tb927.11.15140 | organism=Trypanosoma_brucei_TREU927 | product=hypothetical protein, conserved | location=Tb927_11_v5.1:4025337-4027043(-) | length=568 | sequence_SO=chromosome | SO=protein_coding
Tb927.11.16090_AAEEGADGSK_9	-1.07158	5.01575	-8.516	2.35675e-05	0.0352577	2.8834	AMLQEQKAAEEGADGSKRTLPIGAGDDQTYL	Tb927.11.16090	>Tb927.11.16090 | organism=Trypanosoma_brucei_TREU927 | product=outer dynein arm docking complex, putative (DC2) | location=Tb927_11_v5.1:4256941-4258845(-) | length=634 | sequence_SO=chromosome | SO=protein_coding
Tb11.v5.0194_VPPTFNASPTIPTLSPR_10	0.811395	5.69152	8.06772	3.52111e-05	0.0356968	2.69643	MSPAAKVPPTFNASPTIPTLSPRVARYVTHR	Tb11.v5.0194	>Tb11.v5.0194 | organism=Trypanosoma_brucei_TREU927 | product=hypothetical protein, conserved | location=Tb927_11_bin_v5.1:275010-279455(-) | length=1481 | sequence_SO=random_sequence | SO=protein_coding;>Tb927.10.6000 | organism=Trypanosoma_brucei_TREU927
Tb927.1.750_DSEIGSGR_6	-1.1999	5.6387	-8.10368	3.4073e-05	0.0356968	2.6747	FAMKKSPALRDSEIGSGRLLEPLFTKDVLVG	Tb927.1.750	>Tb927.1.750 | organism=Trypanosoma_brucei_TREU927 | product=hypothetical protein, conserved | location=Tb927_01_v5.1:241993-245640(-) | length=1215 | sequence_SO=chromosome | SO=protein_coding
Tb927.6.640_ATPAIIGYMQK_2	-0.733742	6.48664	-7.77957	4.6016e-05	0.0387581	2.53087	AEELERLILRPTPRATPAIIGYMQKPTFLSA	Tb927.6.640	>Tb927.6.640 | organism=Trypanosoma_brucei_TREU927 | product=kinetoplastid-specific phospho-protein phosphatase, putative | location=Tb927_06_v5.1:265619-267823(-) | length=734 | sequence_SO=chromosome | SO=protein_coding
Tb927.2.3390_LSGYSQPLEER_5	-0.714632	6.60248	-7.63277	5.28966e-05	0.0408406	2.40579	EATPSCARSARLSGYSQPLEERLFGSNALME	Tb927.2.3390	>Tb927.2.3390 | organism=Trypanosoma_brucei_TREU927 | product=hypothetical protein, conserved | location=Tb927_02_v5.1:625212-627497(-) | length=761 | sequence_SO=chromosome | SO=protein_coding
Tb927.3.4180_VHTPVSK_3	-0.742215	6.36167	-7.46037	6.24701e-05	0.0436955	2.25566	IMIRSTASPTNEKVHTPVSKVPPFKGSWASS	Tb927.3.4180	>Tb927.3.4180 | organism=Trypanosoma_brucei_TREU927 | product=hypothetical protein | location=Tb927_03_v5.1:1172565-1173791(-) | length=408 | sequence_SO=chromosome | SO=protein_coding
Tb927.2.2720_SSPNFYGSPVNTSTR_8	-0.781594	5.95507	-7.32247	7.15142e-05	0.0436955	2.10058	PHPALSGKSSPNFYGSPVNTSTRAPFFSPLP	Tb927.2.2720	>Tb927.2.2720 | organism=Trypanosoma_brucei_TREU927 | product=protein kinase, putative | location=Tb927_02_v5.1:533630-538135(+) | length=1501 | sequence_SO=chromosome | SO=protein_coding
Tb927.4.4230_SVVGFGQAPK_1	-0.825387	7.58083	-7.22121	7.9077e-05	0.0436955	2.06751	SDNGNENENDEEETKSVVGFGQAPKEDTVPV	Tb927.4.4230	>Tb927.4.4230 | organism=Trypanosoma_brucei_TREU927 | product=RNA-binding protein, putative (RBP31) | location=Tb927_04_v5.1:1119092-1121359(-) | length=755 | sequence_SO=chromosome | SO=protein_coding
Tb927.1.1820_EGSVFVNR_3	-0.798878	6.4616	-7.2074	8.01751e-05	0.0436955	2.03276	NPHNIVSSHMPSREGSVFVNRHPPERPVETL	Tb927.1.1820	>Tb927.1.1820 | organism=Trypanosoma_brucei_TREU927 | product=hypothetical protein, conserved | location=Tb927_01_v5.1:470272-471417(+) | length=381 | sequence_SO=chromosome | SO=protein_coding
Tb927.10.14690_IAATSGVNVGQELLVGR_5	-1.34875	4.84654	-7.33967	7.03111e-05	0.0436955	1.98706	LELVKESDHQRIAATSGVNVGQELLVGRRAQ	Tb927.10.14690	>Tb927.10.14690 | organism=Trypanosoma_brucei_TREU927 | product=syntaxin, putative | location=Tb927_10_v5.1:3589119-3590090(-) | length=323 | sequence_SO=chromosome | SO=protein_coding
Tb927.10.14480_SFTQGVR_3	-0.708874	6.54034	-7.13425	8.62803e-05	0.0444104	1.97154	SNPKVASVNRRNRSFTQGVREVNENVTTPPV	Tb927.10.14480	>Tb927.10.14480 | organism=Trypanosoma_brucei_TREU927 | product=hypothetical protein, conserved | location=Tb927_10_v5.1:3536144-3538741(-) | length=865 | sequence_SO=chromosome | SO=protein_coding
Tb927.8.3680_SESVQMQPR_3	-1.12151	5.34401	-7.03095	9.57955e-05	0.0467129	1.82602	AVSNSRQQFQQQRSESVQMQPRSGAVALRQR	Tb927.8.3680	>Tb927.8.3680 | organism=Trypanosoma_brucei_TREU927 | product=hypothetical protein, conserved | location=Tb927_08_v5.1:1100932-1103829(-) | length=645 | sequence_SO=chromosome | SO=protein_coding
Tb927.7.3970_GNSQPQMQQR_3	-0.770003	6.12217	-6.97365	0.000101568	0.0470516	1.81176	SLMKYSHDPYGVRGNSQPQMQQRAAGCMMVG	Tb927.7.3970	>Tb927.7.3970 | organism=Trypanosoma_brucei_TREU927 | product=hypothetical protein, conserved | location=Tb927_07_v5.1:1039428-1040300(+) | length=290 | sequence_SO=chromosome | SO=protein_coding
Tb927.2.2720_SSPNFYGSPVNTSTR_2	-0.727416	5.13315	-6.84458	0.000116033	0.0511927	1.60434	SPRGVWPHPALSGKSSPNFYGSPVNTSTRAP	Tb927.2.2720	>Tb927.2.2720 | organism=Trypanosoma_brucei_TREU927 | product=protein kinase, putative | location=Tb927_02_v5.1:533630-538135(+) | length=1501 | sequence_SO=chromosome | SO=protein_coding
Tb927.11.13520_ITEYSTR_6	-0.632686	5.85536	-6.72654	0.00013127	0.0552827	1.56426	EWKPDELGPKITEYSTRVVGPQERDYILEVQ	Tb927.11.13520	>Tb927.11.13520 | organism=Trypanosoma_brucei_TREU927 | product=hypothetical protein, conserved | location=Tb927_11_v5.1:3614758-3617607(-) | length=949 | sequence_SO=chromosome | SO=protein_coding
Tb927.8.820_LFSSNNR_4	-0.978189	6.00858	-6.62009	0.000146918	0.0589818	1.47125	_______MSFHKLFSSNNRSTRRELFSGSGL	Tb927.8.820	>Tb927.8.820 | organism=Trypanosoma_brucei_TREU927 | product=hypothetical protein, conserved | location=Tb927_08_v5.1:233535-236408(-) | length=553 | sequence_SO=chromosome | SO=protein_coding
Tb927.11.9240_EEETSGEVTR_5	-0.621085	5.86381	-6.53284	0.000161282	0.0589818	1.37586	DSVPTSVSWRKEEETSGEVTRATMISSDARE	Tb927.11.9240	>Tb927.11.9240 | organism=Trypanosoma_brucei_TREU927 | product=hypothetical protein, conserved | location=Tb927_11_v5.1:2532570-2538278(+) | length=1902 | sequence_SO=chromosome | SO=protein_coding
Tb927.7.180_REETISTNTR_4	-0.680438	5.77181	-6.50874	0.000165518	0.0589818	1.35469	PHSKEEVQEEARREETISTNTRLDHRTLEKV	Tb927.7.180	>Tb927.7.180 | organism=Trypanosoma_brucei_TREU927 | product=hypothetical protein | location=Tb927_07_v5.1:27107-28420(-) | length=437 | sequence_SO=chromosome | SO=protein_coding
Tb927.2.5010_LQSGELFLEAEEPK_3	-1.15282	4.76815	-6.35699	0.000195175	0.0669741	1.13696	TISRDTGKLEGDRLQSGELFLEAEEPKPLPA	Tb927.2.5010	>Tb927.2.5010 | organism=Trypanosoma_brucei_TREU927 | product=hypothetical protein, conserved | location=Tb927_02_v5.1:886021-887523(-) | length=500 | sequence_SO=chromosome | SO=protein_coding
Tb927.6.3150_NSFSVVNPK_4	-0.599668	7.85557	-6.26654	0.000215604	0.0713418	1.12546	AIALRSKSLSCKNSFSVVNPKVIVVVGPPCS	Tb927.6.3150	>Tb927.6.3150 | organism=Trypanosoma_brucei_TREU927 | product=Hydin | location=Tb927_06_v5.1:927480-941045(+) | length=4521 | sequence_SO=chromosome | SO=protein_coding
Tb927.8.8000_DSLFADGGELDSFYAK_12	-2.51113	4.29261	-6.52086	0.000163373	0.0589818	1.0944	VDTRDSLFADGGELDSFYAKKVNEEENLPTE	Tb927.8.8000	>Tb927.8.8000 | organism=Trypanosoma_brucei_TREU927 | product=hypothetical protein, conserved | location=Tb927_08_v5.1:2371282-2372910(+) | length=542 | sequence_SO=chromosome | SO=protein_coding
Tb927.6.2250_GSFSSVYAATEK_2	-0.58883	6.37127	-6.23354	0.000223635	0.0714475	1.0864	VSLNDFQFAAKIGKGSFSSVYAATEKATGKT	Tb927.6.2250	>Tb927.6.2250 | organism=Trypanosoma_brucei_TREU927 | product=rac serine-threonine kinase, putative,protein kinase, putative | location=Tb927_06_v5.1:709321-710697(+) | length=458 | sequence_SO=chromosome | SO=protein_coding
Tb927.2.2720_RQSVDGDR_3	-2.28275	2.47415	-7.96985	3.85286e-05	0.0356968	1.02402	RECDTAVRKQIGRRQSVDGDRAAANVLAVPS	Tb927.2.2720	>Tb927.2.2720 | organism=Trypanosoma_brucei_TREU927 | product=protein kinase, putative | location=Tb927_02_v5.1:533630-538135(+) | length=1501 | sequence_SO=chromosome | SO=protein_coding
Tb927.11.1840_YQNEELSSLTLSSEQGK_8	-0.66689	7.2728	-6.15696	0.000243565	0.0752211	1.00888	AILERARRYQNEELSSLTLSSEQGKILSKNF	Tb927.11.1840	>Tb927.11.1840 | organism=Trypanosoma_brucei_TREU927 | product=hypothetical protein, conserved | location=Tb927_11_v5.1:546579-547778(-) | length=399 | sequence_SO=chromosome | SO=protein_coding;>Tb11.1380 | organism=Trypanosoma_brucei_TREU927 | product=hy
Tb927.11.1840_RYQNEELSSLTLSSEQGK_8	-0.945376	6.40454	-6.12115	0.00025355	0.0757786	0.965528	VAILERARRYQNEELSSLTLSSEQGKILSKN	Tb927.11.1840	>Tb927.11.1840 | organism=Trypanosoma_brucei_TREU927 | product=hypothetical protein, conserved | location=Tb927_11_v5.1:546579-547778(-) | length=399 | sequence_SO=chromosome | SO=protein_coding;>Tb11.1380 | organism=Trypanosoma_brucei_TREU927 | product=hy
Tb927.7.6640_ASVSWDK_4	-0.826443	6.55728	-6.03462	0.000279582	0.0787308	0.87663	LPPSVTSGRDSRASVSWDKLATSVDDAALPP	Tb927.7.6640	>Tb927.7.6640 | organism=Trypanosoma_brucei_TREU927 | product=hypothetical protein, conserved | location=Tb927_07_v5.1:1816071-1820924(-) | length=1617 | sequence_SO=chromosome | SO=protein_coding
Tb927.11.2140_SLSGNLPDK_1	1.384	6.36755	6.00672	0.000288589	0.0787308	0.845352	DVTGPLQPGDDCAQKSLSGNLPDKCMSVSFA	Tb927.11.2140	>Tb927.11.2140 | organism=Trypanosoma_brucei_TREU927 | product=hypothetical protein, conserved | location=Tb927_11_v5.1:607583-610924(+) | length=1113 | sequence_SO=chromosome | SO=protein_coding
Tb927.9.7520_VRTESTVQR_5	-0.791242	8.30478	-5.99876	0.00029122	0.0787308	0.837383	______MRQGRVRTESTVQRFAKTPIGEGFD	Tb927.9.7520	>Tb927.9.7520 | organism=Trypanosoma_brucei_TREU927 | product=hypothetical protein, conserved | location=Tb927_09_v5.1:1235234-1236274(-) | length=346 | sequence_SO=chromosome | SO=protein_coding
Tb927.3.1920_GRPASLVSPPSTTSK_8	-0.563753	8.00363	-5.95004	0.000307888	0.0787308	0.783616	SRLGDWEKGRPASLVSPPSTTSKKSNLEQPA	Tb927.3.1920	>Tb927.3.1920 | organism=Trypanosoma_brucei_TREU927 | product=NOT5 protein (NOT5) | location=Tb927_03_v5.1:505299-507113(-) | length=604 | sequence_SO=chromosome | SO=protein_coding
Tb927.7.6290_SRPHGGRGSAIETR_9	0.853398	7.23311	5.90856	0.000322911	0.0787308	0.740213	RDLGKDRSRPHGGRGSAIETRLEPGVAPTAG	Tb927.7.6290	>Tb927.7.6290 | organism=Trypanosoma_brucei_TREU927 | product=kinesin, putative (TbKIF9A) | location=Tb927_07_v5.1:1702287-1704962(-) | length=891 | sequence_SO=chromosome | SO=protein_coding
Tb927.11.16610_LHTSSVR_4	-0.680761	4.74637	-5.92127	0.000318223	0.0787308	0.721121	PCDDNSTKARVRLHTSSVRRTQAPQTATEAN	Tb927.11.16610	>Tb927.11.16610 | organism=Trypanosoma_brucei_TREU927 | product=hypothetical protein, conserved | location=Tb927_11_v5.1:4410744-4412594(-) | length=616 | sequence_SO=chromosome | SO=protein_coding
Tb927.11.16470_TEAVPLSR_7	-0.88163	5.97933	-5.84976	0.000345598	0.0800541	0.67518	MTETDGGLKTEAVPLSRMATSVRQYDEGSCS	Tb927.11.16470	>Tb927.11.16470 | organism=Trypanosoma_brucei_TREU927 | product=hypothetical protein, conserved | location=Tb927_11_v5.1:4365215-4367566(-) | length=783 | sequence_SO=chromosome | SO=protein_coding
Tb927.2.2580_SAPHVLLK_1	-0.834092	6.2618	-5.82653	0.00035504	0.0800541	0.649274	GGSCRRSWGSSKGTRSAPHVLLKRTPRSTTL	Tb927.2.2580	>Tb927.2.2580 | organism=Trypanosoma_brucei_TREU927 | product=hypothetical protein, conserved | location=Tb927_02_v5.1:506430-509603(-) | length=1057 | sequence_SO=chromosome | SO=protein_coding
Tb927.10.13840_GSLQMTNTPR_8	-0.561658	5.77034	-5.82299	0.000356503	0.0800541	0.644031	CGKVTDPRGSLQMTNTPRYGEVANSDEVHEQ	Tb927.10.13840	>Tb927.10.13840 | organism=Trypanosoma_brucei_TREU927 | product=hypothetical protein, conserved | location=Tb927_10_v5.1:3378431-3379459(-) | length=342 | sequence_SO=chromosome | SO=protein_coding
Tb927.1.3070_QASADATSSTSVK_8	-0.490093	8.10882	-5.78539	0.00037246	0.0800541	0.599619	PSNRGNGRQASADATSSTSVKATSNADAEGV	Tb927.1.3070	>Tb927.1.3070 | organism=Trypanosoma_brucei_TREU927 | product=hypothetical protein, conserved | location=Tb927_01_v5.1:675213-676454(+) | length=413 | sequence_SO=chromosome | SO=protein_coding
Tb927.11.5870_GESRAPAPR_3	-0.609303	5.09165	-5.77715	0.00037606	0.0800541	0.585897	VCPFCRGMQKRERGESRAPAPRQTPLRLREV	Tb927.11.5870	>Tb927.11.5870 | organism=Trypanosoma_brucei_TREU927 | product=hypothetical protein, conserved | location=Tb927_11_v5.1:1665452-1666744(+) | length=430 | sequence_SO=chromosome | SO=protein_coding
Tb927.6.640_LILRPTPR_6	-0.715005	5.54696	-5.74979	0.000388291	0.0800541	0.563948	YEKYAEELERLILRPTPRATPAIIGYMQKPT	Tb927.6.640	>Tb927.6.640 | organism=Trypanosoma_brucei_TREU927 | product=kinetoplastid-specific phospho-protein phosphatase, putative | location=Tb927_06_v5.1:265619-267823(-) | length=734 | sequence_SO=chromosome | SO=protein_coding
Tb927.11.670_AGITVSEAQR_6	-0.55741	6.5852	-5.74862	0.000388822	0.0800541	0.563598	ARMQCEEERRAGITVSEAQRMLGLERRSNAA	Tb927.11.670	>Tb927.11.670 | organism=Trypanosoma_brucei_TREU927 | product=epsinR | location=Tb927_11_v5.1:163804-165321(-) | length=505 | sequence_SO=chromosome | SO=protein_coding;>Tb11.0890 | organism=Trypanosoma_brucei_TREU927 | product=epsin, putative,chrXI additi
Tb927.7.2660_SVTLGDASVTTQPAVVR_8	-0.862782	3.04595	-5.9392	0.000311739	0.0787308	0.497325	GSLFGANRSVTLGDASVTTQPAVVRCCDPSS	Tb927.7.2660	>Tb927.7.2660 | organism=Trypanosoma_brucei_TREU927 | product=zinc finger protein family member, putative (ZC3H20) | location=Tb927_07_v5.1:682981-684198(-) | length=405 | sequence_SO=chromosome | SO=protein_coding
Tb927.11.4030_GSLGTARPPIVLDAK_5	-0.753498	7.11163	-5.65021	0.000436633	0.0879437	0.449003	NGQRHLLSPVKGSLGTARPPIVLDAKQNTRS	Tb927.11.4030	>Tb927.11.4030 | organism=Trypanosoma_brucei_TREU927 | product=hypothetical protein, conserved | location=Tb927_11_v5.1:1178385-1183406(+) | length=1673 | sequence_SO=chromosome | SO=protein_coding
Tb927.2.4280_ESPLPFTAR_7	-0.544208	6.3565	-5.61276	0.000456488	0.0899863	0.410913	VTDAGGAVKESPLPFTARFPNRTANSQVGSE	Tb927.2.4280	>Tb927.2.4280 | organism=Trypanosoma_brucei_TREU927 | product=kinetoplastid-specific dual specificity phosphatase, putative | location=Tb927_02_v5.1:759384-763151(-) | length=1042 | sequence_SO=chromosome | SO=protein_coding
Tb927.8.2220_STSGELPLPPLK_3	-0.599248	5.0699	-5.58727	0.000470563	0.0908284	0.374693	TRKTERKSKKPSKSTSGELPLPPLKGGLPPS	Tb927.8.2220	>Tb927.8.2220 | organism=Trypanosoma_brucei_TREU927 | product=hypothetical protein, conserved | location=Tb927_08_v5.1:679752-684239(+) | length=1495 | sequence_SO=chromosome | SO=protein_coding
Tb927.10.8780_AEDSAVLEPSAAEGVEENSGEVPK_19	-0.845631	7.15916	-5.55985	0.000486243	0.0919396	0.348591	SAVLEPSAAEGVEENSGEVPKVLLPQEVVLD	Tb927.10.8780	>Tb927.10.8780 | organism=Trypanosoma_brucei_TREU927 | product=hypothetical protein, conserved | location=Tb927_10_v5.1:2165297-2171806(+) | length=2169 | sequence_SO=chromosome | SO=protein_coding
Tb927.3.4330_SQLDATQLAQVPTQTLK_6	0.57722	5.73595	5.5303	0.000503775	0.09247	0.31897	VEKVEEELRRSQLDATQLAQVPTQTLKQVED	Tb927.3.4330	>Tb927.3.4330 | organism=Trypanosoma_brucei_TREU927 | product=73 kDa paraflagellar rod protein,PFR1 (PFR1) | location=Tb927_03_v5.1:1217443-1219212(-) | length=589 | sequence_SO=chromosome | SO=protein_coding;>Tb927.3.4320 | organism=Trypanosoma_brucei_TRE
Tb927.2.3390_LSGYSQPLEER_2	-0.574946	5.9388	-5.51554	0.000512797	0.09247	0.302709	GVDEATPSCARSARLSGYSQPLEERLFGSNA	Tb927.2.3390	>Tb927.2.3390 | organism=Trypanosoma_brucei_TREU927 | product=hypothetical protein, conserved | location=Tb927_02_v5.1:625212-627497(-) | length=761 | sequence_SO=chromosome | SO=protein_coding
Tb927.3.3230_SNSEWATDK_1	-0.497397	6.27017	-5.50419	0.000519848	0.09247	0.287878	MSRNHNRRGGIKRSRSNSEWATDKRDVTTLS	Tb927.3.3230	>Tb927.3.3230 | organism=Trypanosoma_brucei_TREU927 | product=hypothetical protein, conserved | location=Tb927_03_v5.1:833281-835110(-) | length=609 | sequence_SO=chromosome | SO=protein_coding
Tb927.8.8230_LSSDAIALDVTQK_11	0.491066	7.09744	5.48634	0.000531162	0.09247	0.262113	AGDVKLSSDAIALDVTQKGQDDVVKEVKPSL	Tb927.8.8230	>Tb927.8.8230 | organism=Trypanosoma_brucei_TREU927 | product=amino acid transporter, putative | location=Tb927_08_v5.1:2433366-2434751(+) | length=461 | sequence_SO=chromosome | SO=protein_coding;>Tb927.8.8260 | organism=Trypanosoma_brucei_TREU927 | produ
Tb927.11.14210_GRPSVDK_4	0.849633	5.73099	5.45552	0.000551329	0.09247	0.233082	PLREQMSVSSKKGRPSVDKRRTLSNAAPSRQ	Tb927.11.14210	>Tb927.11.14210 | organism=Trypanosoma_brucei_TREU927 | product=hypothetical protein, conserved | location=Tb927_11_v5.1:3766797-3771167(+) | length=1456 | sequence_SO=chromosome | SO=protein_coding
Tb927.11.11770_PLSLSATPYTPTNPK_5	-0.579875	8.28536	-5.4429	0.000559827	0.09247	0.20408	KSDSVQQAGAKPLSLSATPYTPTNPKISSKF	Tb927.11.11770	>Tb927.11.11770 | organism=Trypanosoma_brucei_TREU927 | product=eukaryotic translation initiation factor 4e, putative | location=Tb927_11_v5.1:3155592-3156920(+) | length=442 | sequence_SO=chromosome | SO=protein_coding
Tb927.2.2720_GDTAGFAESPGNNPNFLRSPLQR_9	-0.688579	5.37418	-5.4246	0.000572401	0.09247	0.195655	PTTSSEKGDTAGFAESPGNNPNFLRSPLQRV	Tb927.2.2720	>Tb927.2.2720 | organism=Trypanosoma_brucei_TREU927 | product=protein kinase, putative | location=Tb927_02_v5.1:533630-538135(+) | length=1501 | sequence_SO=chromosome | SO=protein_coding
Tb927.8.5010_SQLDASEMAQVPVAALK_6	0.561519	5.79252	5.37629	0.000607119	0.09247	0.143589	LEKIEDELRRSQLDASEMAQVPVAALKNIED	Tb927.8.5010	>Tb927.8.5010 | organism=Trypanosoma_brucei_TREU927 | product=69 kDa paraflagellar rod protein,PFR2 (PFR2) | location=Tb927_08_v5.1:1483434-1485236(+) | length=600 | sequence_SO=chromosome | SO=protein_coding;>Tb927.8.5000 | organism=Trypanosoma_brucei_TRE
Tb927.11.2860_EAGSITEGLTPSLLEFEQLK_4	-1.25707	4.44247	-5.38555	0.000600285	0.09247	0.128249	ELSGKVNQIPGKEAGSITEGLTPSLLEFEQL	Tb927.11.2860	>Tb927.11.2860 | organism=Trypanosoma_brucei_TREU927 | product=hypothetical protein, conserved | location=Tb927_11_v5.1:841348-843657(-) | length=769 | sequence_SO=chromosome | SO=protein_coding
Tb927.9.1970_VALGSSALWSDK_10	-0.879433	4.34363	-5.37953	0.000604717	0.09247	0.124299	TKKSLRVALGSSALWSDKGSAISDTLSSASE	Tb927.9.1970	>Tb927.9.1970 | organism=Trypanosoma_brucei_TREU927 | product=syntaxin binding protein 1, putative | location=Tb927_09_v5.1:445805-447733(-) | length=642 | sequence_SO=chromosome | SO=protein_coding
Tb927.3.4670_GSRQQGNEGPSSDGK_2	-0.569801	5.23227	-5.35376	0.000624086	0.09247	0.117109	DLKPQNILLKSVRKGSRQQGNEGPSSDGKEE	Tb927.3.4670	>Tb927.3.4670 | organism=Trypanosoma_brucei_TREU927 | product=cdc2-related kinase, putative,cell division control protein, putative (CRK10) | location=Tb927_03_v5.1:1320796-1322082(-) | length=428 | sequence_SO=chromosome | SO=protein_coding
Tb927.6.4440_GEQRPSIK_6	1.15119	8.54971	5.36236	0.000617545	0.09247	0.11002	WASLASIATKGEQRPSIKVVANESTANKVAP	Tb927.6.4440	>Tb927.6.4440 | organism=Trypanosoma_brucei_TREU927 | product=hypothetical protein, conserved | location=Tb927_06_v5.1:1246165-1247223(-) | length=352 | sequence_SO=chromosome | SO=protein_coding
Tb927.9.11100_GSPPLTPSQQVAFR_8	-0.498969	6.14455	-5.34765	0.000628776	0.09247	0.107874	SYPESGDKGSPPLTPSQQVAFRGF_______	Tb927.9.11100	>Tb927.9.11100 | organism=Trypanosoma_brucei_TREU927 | product=protein kinase A catalytic subunit isoform 1,protein kinase A catalytic subunit (PKAC1) | location=Tb927_09_v5.1:1749829-1750833(-) | length=334 | sequence_SO=chromosome | SO=protein_coding
Tb927.11.9400_DPDTGDIEGNEASGAAK_13	0.575983	5.85029	5.30673	0.000661202	0.0957193	0.0635318	AAKDPDTGDIEGNEASGAAKEAETEEIGSKQ	Tb927.11.9400	>Tb927.11.9400 | organism=Trypanosoma_brucei_TREU927 | product=hypothetical protein, conserved | location=Tb927_11_v5.1:2577671-2580334(-) | length=887 | sequence_SO=chromosome | SO=protein_coding
Tb927.11.13260.1_RHTPLGR_3	-0.851408	3.23574	-5.42101	0.000574904	0.09247	0.0368096	_______MSLSDRRHTPLGRNLSESTELSQS	Tb927.11.13260.1	>Tb927.11.13260.1 | organism=Trypanosoma_brucei_TREU927 | product=unspecified product | location=Tb927_11_v5.1:3554728-3556011(-) | length=310 | sequence_SO=chromosome | SO=protein_coding;>Tb927.11.13260.2 | organism=Trypanosoma_brucei_TREU927 | product=un
Tb927.9.9690_QSDITTTQLNK_6	-0.517355	5.54897	-5.28367	0.000680277	0.0969656	0.0364317	YNSRFEEIPRQSDITTTQLNKETSDSGIPNG	Tb927.9.9690	>Tb927.9.9690 | organism=Trypanosoma_brucei_TREU927 | product=hypothetical protein, conserved | location=Tb927_09_v5.1:1541763-1542548(-) | length=261 | sequence_SO=chromosome | SO=protein_coding
Tb927.9.9690_FVYNSRFEEIPR_5	-0.621038	6.17636	-5.24372	0.000714762	0.100337	-0.0160495	VSRTFDCPSAKFVYNSRFEEIPRQSDITTTQ	Tb927.9.9690	>Tb927.9.9690 | organism=Trypanosoma_brucei_TREU927 | product=hypothetical protein, conserved | location=Tb927_09_v5.1:1541763-1542548(-) | length=261 | sequence_SO=chromosome | SO=protein_coding
Tb927.1.1530_KGSNLQLAR_3	-0.524194	5.92682	-5.13823	0.000815339	0.112748	-0.139259	TTQGASTLGRRVKKGSNLQLARFTDCFSMSD	Tb927.1.1530	>Tb927.1.1530 | organism=Trypanosoma_brucei_TREU927 | product=protein kinase, putative | location=Tb927_01_v5.1:385710-390938(+) | length=1742 | sequence_SO=chromosome | SO=protein_coding
Tb927.11.6400_SLTFNGISR_3	-0.604279	6.09986	-5.08312	0.000873931	0.114961	-0.209951	HVKFSEDVVPFTRSLTFNGISRTKARQSNGT	Tb927.11.6400	>Tb927.11.6400 | organism=Trypanosoma_brucei_TREU927 | product=kinesin, putative | location=Tb927_11_v5.1:1797870-1800830(-) | length=986 | sequence_SO=chromosome | SO=protein_coding
Tb927.11.11770_PLSLSATPYTPTNPK_3	-0.675613	6.00294	-5.06498	0.00089421	0.114961	-0.228	VWKSDSVQQAGAKPLSLSATPYTPTNPKISS	Tb927.11.11770	>Tb927.11.11770 | organism=Trypanosoma_brucei_TREU927 | product=eukaryotic translation initiation factor 4e, putative | location=Tb927_11_v5.1:3155592-3156920(+) | length=442 | sequence_SO=chromosome | SO=protein_coding
Tb927.11.10650_TTASVEGGSDR_4	-0.460518	6.77258	-5.06547	0.000893649	0.114961	-0.241563	GNNAVREVINDKTTASVEGGSDRALDTPTRE	Tb927.11.10650	>Tb927.11.10650 | organism=Trypanosoma_brucei_TREU927 | product=beta-adaptin 3, putative,adaptin complex 3 subunit, putative | location=Tb927_11_v5.1:2836054-2838810(+) | length=918 | sequence_SO=chromosome | SO=protein_coding
Tb927.10.3820_SIGPFSGR_6	-0.542014	5.97972	-5.04931	0.000912132	0.114961	-0.246828	NGRGRLQSRKSIGPFSGRVRGGLPGSAQGPT	Tb927.10.3820	>Tb927.10.3820 | organism=Trypanosoma_brucei_TREU927 | product=hypothetical protein, conserved | location=Tb927_10_v5.1:1004326-1010769(-) | length=2147 | sequence_SO=chromosome | SO=protein_coding
Tb927.11.2140_SLSGVDLSILTR_1	0.573595	6.16955	5.05097	0.000910221	0.114961	-0.24842	SGNLPDKCMSVSFAKSLSGVDLSILTRSAGN	Tb927.11.2140	>Tb927.11.2140 | organism=Trypanosoma_brucei_TREU927 | product=hypothetical protein, conserved | location=Tb927_11_v5.1:607583-610924(+) | length=1113 | sequence_SO=chromosome | SO=protein_coding
Tb927.11.11770_PLSLSATPYTPTNPK_10	-0.554636	8.90637	-5.06362	0.000895746	0.114961	-0.251249	QQAGAKPLSLSATPYTPTNPKISSKFPATPE	Tb927.11.11770	>Tb927.11.11770 | organism=Trypanosoma_brucei_TREU927 | product=eukaryotic translation initiation factor 4e, putative | location=Tb927_11_v5.1:3155592-3156920(+) | length=442 | sequence_SO=chromosome | SO=protein_coding
Tb927.3.3130_GFTESFR_5	-0.52875	6.25881	-5.04217	0.000920431	0.114961	-0.260507	LSAMLDCLDGRGFTESFRHAVESVRQQLELQ	Tb927.3.3130	>Tb927.3.3130 | organism=Trypanosoma_brucei_TREU927 | product=hypothetical protein, conserved | location=Tb927_03_v5.1:802511-807439(-) | length=1642 | sequence_SO=chromosome | SO=protein_coding
Tb927.10.5990_LQSTLEESRK_8	-0.718409	5.87831	-5.03351	0.000930608	0.114961	-0.263466	RATEEKTRLQSTLEESRKDLGTFRTELEEML	Tb927.10.5990	>Tb927.10.5990 | organism=Trypanosoma_brucei_TREU927 | product=hypothetical protein, conserved | location=Tb927_10_v5.1:1503882-1505213(-) | length=443 | sequence_SO=chromosome | SO=protein_coding;>Tb11.v5.0193 | organism=Trypanosoma_brucei_TREU927 | produ
Tb927.10.10620_RSTLTSEER_6	-0.513326	6.54513	-4.99775	0.000973953	0.117217	-0.320462	VGRFYQQLRKRSTLTSEERARRRAQNVERKR	Tb927.10.10620	>Tb927.10.10620 | organism=Trypanosoma_brucei_TREU927 | product=hypothetical protein, conserved | location=Tb927_10_v5.1:2587958-2588848(-) | length=296 | sequence_SO=chromosome | SO=protein_coding
Tb927.4.420_SDANSSFNGEDVK_6	-0.907365	5.59243	-4.98356	0.00099175	0.117217	-0.322209	RMCGVGGRSRSDANSSFNGEDVKLDPEMENE	Tb927.4.420	>Tb927.4.420 | organism=Trypanosoma_brucei_TREU927 | product=phosphatidylinositol 3-kinase (tor2) (TOR2) | location=Tb927_04_v5.1:119948-127186(-) | length=2412 | sequence_SO=chromosome | SO=protein_coding
Tb927.7.5250_GDLSLGTAIAPSR_12	-0.655955	5.96637	-4.98239	0.000993232	0.117217	-0.329741	SHSRGDLSLGTAIAPSRATSPSCYMENASFA	Tb927.7.5250	>Tb927.7.5250 | organism=Trypanosoma_brucei_TREU927 | product=hypothetical protein, conserved | location=Tb927_07_v5.1:1389540-1391732(+) | length=730 | sequence_SO=chromosome | SO=protein_coding
Tb927.10.970_SLSDELR_3	-0.426105	7.61466	-4.97612	0.00100123	0.117217	-0.362504	EWRSGVVRGQSPKSLSDELRAQTVPEVTKKA	Tb927.10.970	>Tb927.10.970 | organism=Trypanosoma_brucei_TREU927 | product=hypothetical protein, conserved | location=Tb927_10_v5.1:262544-267814(+) | length=1756 | sequence_SO=chromosome | SO=protein_coding
Tb927.1.4340_IRPNSSSGGSGSSQTLLDLSYGR_5	0.527513	6.18829	4.94286	0.0010448	0.118783	-0.382144	YVGALVVHQGRIRPNSSSGGSGSSQTLLDLS	Tb927.1.4340	>Tb927.1.4340 | organism=Trypanosoma_brucei_TREU927 | product=hypothetical protein, conserved | location=Tb927_01_v5.1:899638-901788(+) | length=716 | sequence_SO=chromosome | SO=protein_coding
Tb927.10.14470_KRESAEVATVDK_4	-0.438777	8.58441	-4.93804	0.00105129	0.118783	-0.411852	SDLRLLVTPPEKKRESAEVATVDKGRSNAEA	Tb927.10.14470	>Tb927.10.14470 | organism=Trypanosoma_brucei_TREU927 | product=intraflagellar transport protein IFT140, putative (IFT140) | location=Tb927_10_v5.1:3531079-3536169(-) | length=1696 | sequence_SO=chromosome | SO=protein_coding
Tb927.6.4710_EDSASLPTK_5	-0.425829	7.54849	-4.91458	0.00108348	0.120945	-0.439864	LGSSSKLLSSKEDSASLPTKKFSGPVRGVDA	Tb927.6.4710	>Tb927.6.4710 | organism=Trypanosoma_brucei_TREU927 | product=calmodulin, putative | location=Tb927_06_v5.1:1310631-1312652(+) | length=673 | sequence_SO=chromosome | SO=protein_coding
Tb927.3.3450_LRSSDASPR_3	-0.486529	5.63468	-4.87583	0.00113902	0.121811	-0.454898	____MGLLTLLRKLRSSDASPRILILGLDNA	Tb927.3.3450	>Tb927.3.3450 | organism=Trypanosoma_brucei_TREU927 | product=ADP-ribosylation factor-like protein 3A, putative | location=Tb927_03_v5.1:979573-980109(+) | length=178 | sequence_SO=chromosome | SO=protein_coding
Tb927.10.5810_LAIEASLNDEEK_6	0.472579	8.2184	4.90471	0.00109734	0.121034	-0.456464	TANDEEEAMRLAIEASLNDEEKTRRLMELED	Tb927.10.5810	>Tb927.10.5810 | organism=Trypanosoma_brucei_TREU927 | product=hypothetical protein, conserved | location=Tb927_10_v5.1:1440824-1442125(-) | length=433 | sequence_SO=chromosome | SO=protein_coding
Tb927.8.2350_HSVNSGENNMNDNK_5	-0.610864	6.2985	-4.8849	0.00112575	0.121811	-0.457633	GGSVRGDIFRRHSVNSGENNMNDNKDNDSNT	Tb927.8.2350	>Tb927.8.2350 | organism=Trypanosoma_brucei_TREU927 | product=hypothetical protein, conserved | location=Tb927_08_v5.1:704489-705568(+) | length=359 | sequence_SO=chromosome | SO=protein_coding
Tb927.1.3070_QASADATSSTSVK_11	-0.418185	8.55134	-4.87258	0.00114382	0.121811	-0.495532	RGNGRQASADATSSTSVKATSNADAEGVVQA	Tb927.1.3070	>Tb927.1.3070 | organism=Trypanosoma_brucei_TREU927 | product=hypothetical protein, conserved | location=Tb927_01_v5.1:675213-676454(+) | length=413 | sequence_SO=chromosome | SO=protein_coding
Tb927.10.970_GPLPPISK_7	-0.656083	6.20611	-4.82955	0.00120945	0.123766	-0.524564	KKERGKTAKGPLPPISKAASADHFSSATEPP	Tb927.10.970	>Tb927.10.970 | organism=Trypanosoma_brucei_TREU927 | product=hypothetical protein, conserved | location=Tb927_10_v5.1:262544-267814(+) | length=1756 | sequence_SO=chromosome | SO=protein_coding
Tb927.10.5310_RVDTAGSAAGK_7	-0.487156	6.9262	-4.83808	0.00119613	0.123766	-0.528207	TTAEKSRAKRVDTAGSAAGKSSEVLQCNVVA	Tb927.10.5310	>Tb927.10.5310 | organism=Trypanosoma_brucei_TREU927 | product=protein kinase, putative,SNF1-related protein kinases, putative | location=Tb927_10_v5.1:1326114-1328303(+) | length=729 | sequence_SO=chromosome | SO=protein_coding;>Tb11.v5.0245 | organism=Tr
Tb927.7.5150_WASARPNSPSDGDTSPQSPGYTSK_10	0.632853	5.65849	4.7957	0.00126396	0.123766	-0.546867	YVVNERWASARPNSPSDGDTSPQSPGYTSKR	Tb927.7.5150	>Tb927.7.5150 | organism=Trypanosoma_brucei_TREU927 | product=hypothetical protein, conserved | location=Tb927_07_v5.1:1356180-1360544(+) | length=1454 | sequence_SO=chromosome | SO=protein_coding
Tb927.3.5310_AEELDEPVADTEVAEKEPTDSEVIPEK_19	0.897748	6.3368	4.80354	0.0012511	0.123766	-0.552964	LDEPVADTEVAEKEPTDSEVIPEKEIPDTEA	Tb927.3.5310	>Tb927.3.5310 | organism=Trypanosoma_brucei_TREU927 | product=paraflagellar rod protein | location=Tb927_03_v5.1:1488667-1495053(+) | length=2128 | sequence_SO=chromosome | SO=protein_coding
Tb927.11.16470_HSPYDMESR_8	-0.632598	4.83124	-4.77714	0.00129496	0.123766	-0.564118	HLEQPPSRHSPYDMESRKVSPFRPTPSTLHR	Tb927.11.16470	>Tb927.11.16470 | organism=Trypanosoma_brucei_TREU927 | product=hypothetical protein, conserved | location=Tb927_11_v5.1:4365215-4367566(-) | length=783 | sequence_SO=chromosome | SO=protein_coding
Tb927.8.7970_ETSAPATPETHDAMEEHVTALEDTNTPQTGSLAR_24	0.61508	4.3807	4.77614	0.00129666	0.123766	-0.568329	ETHDAMEEHVTALEDTNTPQTGSLARLKSCT	Tb927.8.7970	>Tb927.8.7970 | organism=Trypanosoma_brucei_TREU927 | product=hypothetical protein | location=Tb927_08_v5.1:2347985-2349469(+) | length=494 | sequence_SO=chromosome | SO=protein_coding
Tb927.7.3820_LGSGGSFSSK_6	-0.457749	7.23236	-4.7912	0.0012714	0.123766	-0.5921	ASVYPQTGARLGSGGSFSSKPSTTTSARKSG	Tb927.7.3820	>Tb927.7.3820 | organism=Trypanosoma_brucei_TREU927 | product=hypothetical protein, conserved | location=Tb927_07_v5.1:996424-998514(-) | length=696 | sequence_SO=chromosome | SO=protein_coding
Tb927.9.11140_RPHVHSEEGR_6	0.880566	2.51353	4.96765	0.00101213	0.117217	-0.596538	GAYTGEIAPRRPHVHSEEGRCKPFISVSERI	Tb927.9.11140	>Tb927.9.11140 | organism=Trypanosoma_brucei_TREU927 | product=hypothetical protein, conserved | location=Tb927_09_v5.1:1764248-1765678(-) | length=476 | sequence_SO=chromosome | SO=protein_coding
Tb927.8.4460_NTSDLLK_3	-0.507375	7.39279	-4.78462	0.00128238	0.123766	-0.604939	QRCQSVPGSPRGRNTSDLLKLTSSAASASGQ	Tb927.8.4460	>Tb927.8.4460 | organism=Trypanosoma_brucei_TREU927 | product=hypothetical protein, conserved | location=Tb927_08_v5.1:1320983-1324012(-) | length=1009 | sequence_SO=chromosome | SO=protein_coding
Tb927.10.570_VTSSSIANWR_4	-0.47906	5.55632	-4.74702	0.00134707	0.123766	-0.61423	HRVASTRCVEGRVTSSSIANWRLPRHSGSPP	Tb927.10.570	>Tb927.10.570 | organism=Trypanosoma_brucei_TREU927 | product=hypothetical protein, conserved | location=Tb927_10_v5.1:148241-153298(+) | length=1685 | sequence_SO=chromosome | SO=protein_coding
Tb927.7.4490_SVEEAPHEAVAASAVK_13	-0.591343	6.40673	-4.75301	0.00133653	0.123766	-0.625499	KERSVEEAPHEAVAASAVKVSSRRKTSRILD	Tb927.7.4490	>Tb927.7.4490 | organism=Trypanosoma_brucei_TREU927 | product=hypothetical protein, conserved | location=Tb927_07_v5.1:1192674-1198526(-) | length=1643 | sequence_SO=chromosome | SO=protein_coding;>Tb11.v5.0262 | organism=Trypanosoma_brucei_TREU927 | produ
Tb927.1.5000_VETPVAK_3	-0.671331	4.30993	-4.72516	0.0013863	0.123766	-0.626313	______MTTEEGKVETPVAKGAFSPTRHVMF	Tb927.1.5000	>Tb927.1.5000 | organism=Trypanosoma_brucei_TREU927 | product=hypothetical protein, conserved | location=Tb927_01_v5.1:1004277-1005123(+) | length=271 | sequence_SO=chromosome | SO=protein_coding
Tb927.5.610_KGKEEELGSDVLEGNIL_9	-0.403796	8.77228	-4.76979	0.00130747	0.123766	-0.627651	VEGQVEKKGKEEELGSDVLEGNIL_______	Tb927.5.610	>Tb927.5.610 | organism=Trypanosoma_brucei_TREU927 | product=acidic phosphatase, putative | location=Tb927_05_v5.1:259215-260501(-) | length=428 | sequence_SO=chromosome | SO=protein_coding
Tb927.10.14890_SGPALNVGPIATAMR_1	-0.459952	6.1974	-4.72389	0.00138862	0.123766	-0.65475	PPPPISEEKDKGKDKSGPALNVGPIATAMRD	Tb927.10.14890	>Tb927.10.14890 | organism=Trypanosoma_brucei_TREU927 | product=C-terminal motor kinesin, putative (TBKIFC1) | location=Tb927_10_v5.1:3633146-3635608(+) | length=820 | sequence_SO=chromosome | SO=protein_coding;>Tb11.v5.0636 | organism=Trypanosoma_brucei_T
Tb927.8.5580_FKPESPK_5	0.615962	5.8136	4.7105	0.00141331	0.123766	-0.65674	SPADDSFPGTKFKPESPKEAFRTVVLYEYEA	Tb927.8.5580	>Tb927.8.5580 | organism=Trypanosoma_brucei_TREU927 | product=hypothetical protein, conserved | location=Tb927_08_v5.1:1644049-1658481(+) | length=4810 | sequence_SO=chromosome | SO=protein_coding
Tb927.7.2350_LVSSPTVSAVK_8	0.539003	4.57198	4.69574	0.00144108	0.123766	-0.6619	SIDASGSKLVSSPTVSAVKTNHPSPRENKNQ	Tb927.7.2350	>Tb927.7.2350 | organism=Trypanosoma_brucei_TREU927 | product=hypothetical protein, conserved | location=Tb927_07_v5.1:604873-607932(-) | length=1019 | sequence_SO=chromosome | SO=protein_coding
Tb927.1.3880_GSGFSEFVSLGPVTAR_2	0.767186	4.88931	4.69488	0.00144271	0.123766	-0.66357	RSAASVAGSGVYQRGSGFSEFVSLGPVTARS	Tb927.1.3880	>Tb927.1.3880 | organism=Trypanosoma_brucei_TREU927 | product=hypothetical protein, conserved | location=Tb927_01_v5.1:827008-832221(+) | length=1737 | sequence_SO=chromosome | SO=protein_coding
Tb927.4.760_GAVVNTSDIDDLFGSK_7	-0.716626	5.79922	-4.70632	0.00142111	0.123766	-0.669935	TAPAGGAPKGAVVNTSDIDDLFGSKPAPAPQ	Tb927.4.760	>Tb927.4.760 | organism=Trypanosoma_brucei_TREU927 | product=gamma-adaptin 1, putative,AP-1 adapter complex gamma subunit, putative | location=Tb927_04_v5.1:208118-210523(-) | length=801 | sequence_SO=chromosome | SO=protein_coding
Tb927.10.15260_VTSVGAPK_3	-0.495887	6.56588	-4.7127	0.00140922	0.123766	-0.680663	GPTQRTSRLFTGRVTSVGAPKARCRQLPPLK	Tb927.10.15260	>Tb927.10.15260 | organism=Trypanosoma_brucei_TREU927 | product=leucine-rich repeat protein (LRRP), putative | location=Tb927_10_v5.1:3720023-3722278(+) | length=751 | sequence_SO=chromosome | SO=protein_coding;>Tb11.v5.0997 | organism=Trypanosoma_brucei_T
Tb927.10.15520_ITSSFIK_4	-0.462194	6.37429	-4.69902	0.00143485	0.123766	-0.695082	DADNKTGAPSGKITSSFIKELEAQQPSRQRI	Tb927.10.15520	>Tb927.10.15520 | organism=Trypanosoma_brucei_TREU927 | product=signal recognition particle protein, putative | location=Tb927_10_v5.1:3807791-3809821(+) | length=676 | sequence_SO=chromosome | SO=protein_coding;>Tb11.v5.0812 | organism=Trypanosoma_brucei_
Tb927.9.8180_TARPQPDSNR_1	-0.733135	4.03375	-4.66289	0.00150501	0.124499	-0.704106	STSSRTPTSERATARTARPQPDSNRTNKTKG	Tb927.9.8180	>Tb927.9.8180 | organism=Trypanosoma_brucei_TREU927 | product=hypothetical protein, conserved | location=Tb927_09_v5.1:1342510-1344438(-) | length=642 | sequence_SO=chromosome | SO=protein_coding
Tb927.8.3840_GGSSSTVDATQER_4	-0.811546	5.43391	-4.67434	0.00148239	0.124499	-0.704664	DISRYTGATIGRGGSSSTVDATQERLQRMQS	Tb927.8.3840	>Tb927.8.3840 | organism=Trypanosoma_brucei_TREU927 | product=hypothetical protein, conserved | location=Tb927_08_v5.1:1142757-1144982(-) | length=741 | sequence_SO=chromosome | SO=protein_coding
Tb927.9.5620_ASAGETFK_2	-0.542087	7.92816	-4.70376	0.00142592	0.123766	-0.714945	EREMDNFLRFVTRKASAGETFKDSRCKSQRQ	Tb927.9.5620	>Tb927.9.5620 | organism=Trypanosoma_brucei_TREU927 | product=hypothetical protein, conserved | location=Tb927_09_v5.1:965768-969808(+) | length=1346 | sequence_SO=chromosome | SO=protein_coding
Tb927.10.14770_RAETPSTASR_4	-0.595193	5.16211	-4.64925	0.00153246	0.125648	-0.72975	REKENRRTSTPRRAETPSTASRVGAGRAAGT	Tb927.10.14770	>Tb927.10.14770 | organism=Trypanosoma_brucei_TREU927 | product=protein kinase, putative | location=Tb927_10_v5.1:3600652-3602574(-) | length=640 | sequence_SO=chromosome | SO=protein_coding
Tb927.9.15290_STAQEADVDEK_2	-0.492785	6.17913	-4.66649	0.00149786	0.124499	-0.73091	EDAEEPSCEVISVKSTAQEADVDEKPQCLAN	Tb927.9.15290	>Tb927.9.15290 | organism=Trypanosoma_brucei_TREU927 | product=hypothetical protein, conserved | location=Tb927_09_v5.1:2370992-2375128(+) | length=1378 | sequence_SO=chromosome | SO=protein_coding
Tb927.1.990_RTQGAMEPADQQQK_2	-0.607219	4.38634	-4.63275	0.0015664	0.127304	-0.738719	QHRKDFLDCGDIRKRTQGAMEPADQQQKESS	Tb927.1.990	>Tb927.1.990 | organism=Trypanosoma_brucei_TREU927 | product=hypothetical protein, conserved | location=Tb927_01_v5.1:288582-289706(+) | length=374 | sequence_SO=chromosome | SO=protein_coding
Tb927.8.220_ISFHQLTR_2	0.897222	5.10183	4.59947	0.00163733	0.129107	-0.786322	DGNGRNAGSGVRSRISFHQLTRNCVQHNDAE	Tb927.8.220	>Tb927.8.220 | organism=Trypanosoma_brucei_TREU927 | product=variant surface glycoprotein (VSG, pseudogene), putative,variant surface glycoprotein, degenerate | location=Tb927_08_v5.1:36916-38436(+) | length=507 | sequence_SO=chromosome | SO=protein_coding
Tb927.7.3980_VFTPALSK_3	-0.929584	2.67058	-4.67025	0.00149043	0.124499	-0.822031	AGLGSGSSAGASKVFTPALSKSLAASAGRGH	Tb927.7.3980	>Tb927.7.3980 | organism=Trypanosoma_brucei_TREU927 | product=immunodominant antigen, putative,tc40 antigen-like | location=Tb927_07_v5.1:1047000-1049714(+) | length=904 | sequence_SO=chromosome | SO=protein_coding
Tb927.2.5760_LYDLQTDSGPLETDSPVLK_15	0.482285	7.32614	4.60869	0.00161733	0.129107	-0.827088	KLYDLQTDSGPLETDSPVLKASESAPPSLRD	Tb927.2.5760	>Tb927.2.5760 | organism=Trypanosoma_brucei_TREU927 | product=hypothetical protein, conserved | location=Tb927_02_v5.1:1034074-1043301(+) | length=3075 | sequence_SO=chromosome | SO=protein_coding
Tb927.11.10520_EGSLRGEQQSR_3	-0.538226	6.0536	-4.59051	0.00165701	0.129107	-0.827283	LVVGIAARSRVEREGSLRGEQQSRNVVVIRA	Tb927.11.10520	>Tb927.11.10520 | organism=Trypanosoma_brucei_TREU927 | product=protein kinase, putative,tyrosine kinase, putative | location=Tb927_11_v5.1:2798813-2802595(+) | length=1260 | sequence_SO=chromosome | SO=protein_coding
Tb927.10.6020_AASAETQGRK_3	-0.448547	7.505	-4.61162	0.00161104	0.129107	-0.829441	KKTTKKKQTTSERAASAETQGRKAGRGALSK	Tb927.10.6020	>Tb927.10.6020 | organism=Trypanosoma_brucei_TREU927 | product=hypothetical protein, conserved | location=Tb927_10_v5.1:1516429-1516965(-) | length=178 | sequence_SO=chromosome | SO=protein_coding
Tb927.3.1620_SGSPASAGGGGDSASSR_13	-0.515571	6.2584	-4.58995	0.00165826	0.129107	-0.837458	ESRSGSPASAGGGGDSASSRVAAEPLLFPRV	Tb927.3.1620	>Tb927.3.1620 | organism=Trypanosoma_brucei_TREU927 | product=hypothetical protein, conserved | location=Tb927_03_v5.1:422391-427190(-) | length=1599 | sequence_SO=chromosome | SO=protein_coding
Tb927.11.12310_AEQSIGPGDR_4	-0.521021	5.05781	-4.54722	0.0017558	0.132807	-0.85628	RLRRPQVGAEERAEQSIGPGDRHFAPEEGEH	Tb927.11.12310	>Tb927.11.12310 | organism=Trypanosoma_brucei_TREU927 | product=protein kinase, putative,cdc2-related kinase, putative (CRK12) | location=Tb927_11_v5.1:3289836-3292145(+) | length=769 | sequence_SO=chromosome | SO=protein_coding
Tb927.2.3390_NTASVDEMQQAQK_4	-0.531831	6.27066	-4.56481	0.00171492	0.131312	-0.862014	FPSFSELGSPYRNTASVDEMQQAQKLQPTLS	Tb927.2.3390	>Tb927.2.3390 | organism=Trypanosoma_brucei_TREU927 | product=hypothetical protein, conserved | location=Tb927_02_v5.1:625212-627497(-) | length=761 | sequence_SO=chromosome | SO=protein_coding
Tb927.6.1670_RRQSTFR_4	0.696684	3.88854	4.53809	0.00177745	0.132807	-0.871275	QHLLLELNKEKKRRQSTFRGGVADNYVPQDA	Tb927.6.1670	>Tb927.6.1670 | organism=Trypanosoma_brucei_TREU927 | product=ubiquitin hydrolase, pseudogene, putative,cysteine peptidase, Clan CA, family C19, frameshift,ubiquitin hydrolase, frameshift (PAN2) | location=Tb927_06_v5.1:563439-566696(-) | length=1086 | seq
Tb927.2.5870_SVSGGLLEVLK_1	-0.711128	3.03851	-4.57525	0.00169113	0.130569	-0.883781	EVPGGGVRMSSDVDKSVSGGLLEVLKNCSSS	Tb927.2.5870	>Tb927.2.5870 | organism=Trypanosoma_brucei_TREU927 | product=hypothetical protein, conserved | location=Tb927_02_v5.1:1063364-1069342(+) | length=1992 | sequence_SO=chromosome | SO=protein_coding
Tb927.10.2930_ADDEEESPRTSGRR_10	-0.616878	4.01849	-4.50814	0.00185049	0.136258	-0.892112	AGTPEKADDEEESPRTSGRRDNNVLSPLLED	Tb927.10.2930	>Tb927.10.2930 | organism=Trypanosoma_brucei_TREU927 | product=hypothetical protein, conserved | location=Tb927_10_v5.1:761087-763336(+) | length=749 | sequence_SO=chromosome | SO=protein_coding
Tb927.8.5480_LAHRHSLGEAR_6	0.671041	6.53535	4.54064	0.00177139	0.132807	-0.898939	VSAPLLSFGRLAHRHSLGEARSLRVPRATRV	Tb927.8.5480	>Tb927.8.5480 | organism=Trypanosoma_brucei_TREU927 | product=hypothetical protein, conserved | location=Tb927_08_v5.1:1622908-1623933(+) | length=341 | sequence_SO=chromosome | SO=protein_coding
Tb927.11.14210_TLSNAAPSR_1	0.81483	5.59544	4.48394	0.00191188	0.136258	-0.940926	SVSSKKGRPSVDKRRTLSNAAPSRQTIVRTS	Tb927.11.14210	>Tb927.11.14210 | organism=Trypanosoma_brucei_TREU927 | product=hypothetical protein, conserved | location=Tb927_11_v5.1:3766797-3771167(+) | length=1456 | sequence_SO=chromosome | SO=protein_coding
Tb927.7.7270_SVSESGALR_1	-0.427134	5.72359	-4.49127	0.00189306	0.136258	-0.944509	APSPFTAAPAAESQRSVSESGALRVVGSISA	Tb927.7.7270	>Tb927.7.7270 | organism=Trypanosoma_brucei_TREU927 | product=hypothetical protein, conserved | location=Tb927_07_v5.1:2097089-2099455(-) | length=788 | sequence_SO=chromosome | SO=protein_coding
Tb927.9.12380_GSLPLWGESLESATK_2	-0.49596	5.73098	-4.48956	0.00189742	0.136258	-0.94712	EPPRLPDDAVVSGRGSLPLWGESLESATKRF	Tb927.9.12380	>Tb927.9.12380 | organism=Trypanosoma_brucei_TREU927 | product=hypothetical protein, conserved | location=Tb927_09_v5.1:1933515-1934999(+) | length=494 | sequence_SO=chromosome | SO=protein_coding
Tb927.3.4840_AEGSEGQLVSR_4	-0.473176	5.97102	-4.48867	0.00189971	0.136258	-0.956396	FSRNDIEGEIARAEGSEGQLVSRGNVTAPEV	Tb927.3.4840	>Tb927.3.4840 | organism=Trypanosoma_brucei_TREU927 | product=ubiquitin hydrolase, putative,cysteine peptidase, Clan CA, family C19, putative | location=Tb927_03_v5.1:1363025-1365220(-) | length=731 | sequence_SO=chromosome | SO=protein_coding
Tb927.7.920_TVSQTYLAAQVEK_3	-0.490567	4.88061	-4.45595	0.00198564	0.140435	-0.96347	FLETLYQSTERGKTVSQTYLAAQVEKEINRT	Tb927.7.920	>Tb927.7.920 | organism=Trypanosoma_brucei_TREU927 | product=dynein heavy chain, putative | location=Tb927_07_v5.1:215637-228696(-) | length=4112 | sequence_SO=chromosome | SO=protein_coding;>Tb11.v5.0698 | organism=Trypanosoma_brucei_TREU927 | product=dyn
Tb927.8.7260_SFSTNYPK_3	-0.437686	6.73224	-4.48989	0.00189658	0.136258	-0.975649	AVEVKRQVGSFSRSFSTNYPKGTTEVSAPAA	Tb927.8.7260	>Tb927.8.7260 | organism=Trypanosoma_brucei_TREU927 | product=kinetoplast-associated protein, putative | location=Tb927_08_v5.1:2082953-2086039(+) | length=1028 | sequence_SO=chromosome | SO=protein_coding
Tb927.8.4200_TVGYITLGSNDTNRK_9	0.429205	6.07758	4.44556	0.0020138	0.14079	-1.00957	SETCHSRTVGYITLGSNDTNRKYGDEDASKQ	Tb927.8.4200	>Tb927.8.4200 | organism=Trypanosoma_brucei_TREU927 | product=hypothetical protein, conserved | location=Tb927_08_v5.1:1239412-1241295(-) | length=627 | sequence_SO=chromosome | SO=protein_coding
Tb927.4.2640_SSVSSGYSVK_4	0.571477	5.47633	4.43009	0.00205651	0.14079	-1.01144	LQQRRSGSSGAKSSVSSGYSVKQRRKQGSGS	Tb927.4.2640	>Tb927.4.2640 | organism=Trypanosoma_brucei_TREU927 | product=hypothetical protein, conserved | location=Tb927_04_v5.1:697918-701742(+) | length=1274 | sequence_SO=chromosome | SO=protein_coding
Tb927.10.14230_EVNNSFGGTK_5	-0.412398	5.9822	-4.44057	0.00202747	0.14079	-1.01884	ARNNSGLFLSKEVNNSFGGTKRRNEKGYVVN	Tb927.10.14230	>Tb927.10.14230 | organism=Trypanosoma_brucei_TREU927 | product=hypothetical protein, conserved | location=Tb927_10_v5.1:3452681-3456796(-) | length=1371 | sequence_SO=chromosome | SO=protein_coding
Tb927.3.5250_AANSQNSSSFSGNNSLNR_15	0.532169	6.23413	4.42882	0.00206007	0.14079	-1.03597	KAANSQNSSSFSGNNSLNRGSAPRHQPSRSP	Tb927.3.5250	>Tb927.3.5250 | organism=Trypanosoma_brucei_TREU927 | product=ZFP family member, putative (ZC3H8) | location=Tb927_03_v5.1:1473439-1475178(+) | length=579 | sequence_SO=chromosome | SO=protein_coding
Tb927.6.3100_STEEEESVPIGR_7	-0.482188	5.2366	-4.40517	0.00212743	0.14079	-1.04364	NTDDDDDPKSTEEEESVPIGRTRGYCNPRPE	Tb927.6.3100	>Tb927.6.3100 | organism=Trypanosoma_brucei_TREU927 | product=hypothetical protein, conserved | location=Tb927_06_v5.1:918201-919508(+) | length=435 | sequence_SO=chromosome | SO=protein_coding
Tb927.10.15700_IENNLSK_6	-0.439248	6.17826	-4.41297	0.00210495	0.14079	-1.06088	DYAARCHMVRIENNLSKEDIRLVSHSTANDR	Tb927.10.15700	>Tb927.10.15700 | organism=Trypanosoma_brucei_TREU927 | product=hypothetical protein, conserved | location=Tb927_10_v5.1:3854999-3865357(+) | length=3452 | sequence_SO=chromosome | SO=protein_coding
Tb927.2.5200_PLPTTFQSVER_8	-0.517093	6.0458	-4.41303	0.00210478	0.14079	-1.06194	NNQSTTAKPLPTTFQSVERSVPASPPPPEGV	Tb927.2.5200	>Tb927.2.5200 | organism=Trypanosoma_brucei_TREU927 | product=hypothetical protein, conserved | location=Tb927_02_v5.1:915171-917198(+) | length=675 | sequence_SO=chromosome | SO=protein_coding
Tb10.v4.0052_STTAESYAPIDPAAYK_1	0.489151	6.70523	4.41601	0.00209625	0.14079	-1.07001	EEATGPRHVDPSHFRSTTAESYAPIDPAAYK;EEVTGPRHVDPSHFRSTTAESYAPIDPAAYK	Tb10.v4.0052	>Tb10.v4.0052 | organism=Trypanosoma_brucei_TREU927 | product=microtubule-associated protein 2,chrX additional, unordered contigs | location=Tp_ends-39g01.p1k:50-14692(-) | length=4880 | sequence_SO=contig | SO=protein_coding;>Tb927.10.10360 | organism=Try
Tb927.8.1590_RDSSASTASESVSSLSLEK_3	0.543307	6.573	4.40824	0.00211854	0.14079	-1.07181	LSTFCQFHMAEPRRDSSASTASESVSSLSLE	Tb927.8.1590	>Tb927.8.1590 | organism=Trypanosoma_brucei_TREU927 | product=ubiquitin-protein ligase, putative (upl3) | location=Tb927_08_v5.1:516817-529731(+) | length=4304 | sequence_SO=chromosome | SO=protein_coding
Tb927.8.5460_DGSLLLELQEFK_3	-1.58147	1.41349	-4.85945	0.00116343	0.12249	-1.09932	IFELTVMFDTMDKDGSLLLELQEFKEALPKL	Tb927.8.5460	>Tb927.8.5460 | organism=Trypanosoma_brucei_TREU927 | product=flagellar calcium-binding protein,44 kDa calflagin,44 kDa calcimedin (Tb-44) | location=Tb927_08_v5.1:1616773-1618616(+) | length=407 | sequence_SO=chromosome | SO=protein_coding;>Tb927.8.5465 |
Tb927.10.2950_ISTTSTTLTK_2	-0.409529	6.85891	-4.39957	0.00214369	0.14086	-1.10035	REPRLRKRDFDYLKISTTSTTLTKTYDVCDE	Tb927.10.2950	>Tb927.10.2950 | organism=Trypanosoma_brucei_TREU927 | product=hypothetical protein, conserved | location=Tb927_10_v5.1:766784-772387(+) | length=1867 | sequence_SO=chromosome | SO=protein_coding
Tb927.8.1480_EGVLFGSPIR_7	0.687425	4.31707	4.33563	0.00233958	0.147457	-1.10715	GLSPGGSSREGVLFGSPIRSLTKPAASPNST	Tb927.8.1480	>Tb927.8.1480 | organism=Trypanosoma_brucei_TREU927 | product=hypothetical protein, conserved | location=Tb927_08_v5.1:478123-485529(+) | length=2468 | sequence_SO=chromosome | SO=protein_coding
Tb927.11.3120_GISSHSATR_3	-0.59314	6.48653	-4.38749	0.00217933	0.142193	-1.10834	DRSSSHMSTKTTRGISSHSATRDRSLSVNRG	Tb927.11.3120	>Tb927.11.3120 | organism=Trypanosoma_brucei_TREU927 | product=nucleolar GTP-binding protein 1 (NOG1) | location=Tb927_11_v5.1:888200-890167(-) | length=655 | sequence_SO=chromosome | SO=protein_coding
Tb927.1.4310_GPDSQTTRSEASR_4	-0.679469	4.81173	-4.34167	0.00232029	0.147243	-1.11544	RSAPDAMFRHSRGPDSQTTRSEASRSVRSSS	Tb927.1.4310	>Tb927.1.4310 | organism=Trypanosoma_brucei_TREU927 | product=hypothetical protein, conserved | location=Tb927_01_v5.1:890927-895843(+) | length=1638 | sequence_SO=chromosome | SO=protein_coding
Tb927.4.1150_LEGSEERIPLK_4	-0.504679	6.33051	-4.36493	0.00224752	0.144606	-1.12815	TKDHCFLFAKSKLEGSEERIPLKGAETLESA	Tb927.4.1150	>Tb927.4.1150 | organism=Trypanosoma_brucei_TREU927 | product=hypothetical protein, conserved | location=Tb927_04_v5.1:302219-304444(-) | length=741 | sequence_SO=chromosome | SO=protein_coding
Tb11.v5.0366_QLSDVNGSK_8	-0.39741	7.07494	-4.37434	0.00221881	0.143757	-1.13877	KELKELRKQLSDVNGSKAALEKELKKQLAEE	Tb11.v5.0366	>Tb11.v5.0366 | organism=Trypanosoma_brucei_TREU927 | product=hypothetical protein, conserved | location=Tb927_11_bin_v5.1:1226272-1229520(-) | length=1082 | sequence_SO=random_sequence | SO=protein_coding;>Tb927.11.12880 | organism=Trypanosoma_brucei_TREU
Tb927.2.2370_TPLNSSATTLDPNK_6	-0.513105	4.28787	-4.29593	0.00247084	0.151605	-1.1578	APEHLFARSKTPLNSSATTLDPNKRTSCING	Tb927.2.2370	>Tb927.2.2370 | organism=Trypanosoma_brucei_TREU927 | product=hypothetical protein, conserved | location=Tb927_02_v5.1:460719-464918(-) | length=1399 | sequence_SO=chromosome | SO=protein_coding
Tb927.4.4430_NTSGSGGSFER_5	-0.457097	5.66941	-4.32117	0.0023865	0.149398	-1.16908	KVGCVMDFGTRNTSGSGGSFERGGSLFSPGG;KVGCVMDFGTRNTSGSGGSFERGGSLFSPRG	Tb927.4.4430	>Tb927.4.4430 | organism=Trypanosoma_brucei_TREU927 | product=adenylyl cyclase (GRESAG 4.4) | location=Tb927_04_v5.1:1177303-1181060(-) | length=1243 | sequence_SO=chromosome | SO=protein_coding;>Tb927.4.4450 | organism=Trypanosoma_brucei_TREU927 | product
Tb927.11.11480_TSTPPREEVR_3	-0.404088	7.04914	-4.34896	0.0022972	0.146783	-1.17318	EEQRKVAQVKLLRTSTPPREEVRRRIEEDRR	Tb927.11.11480	>Tb927.11.11480 | organism=Trypanosoma_brucei_TREU927 | product=Trichohyalin, putative | location=Tb927_11_v5.1:3075484-3077460(+) | length=658 | sequence_SO=chromosome | SO=protein_coding
Tb927.6.1920_DESVANETR_3	-0.465679	6.11738	-4.31374	0.00241102	0.14992	-1.19152	LKAPPPTPEQTQRDESVANETRESGKWLEKL	Tb927.6.1920	>Tb927.6.1920 | organism=Trypanosoma_brucei_TREU927 | product=hypothetical protein, conserved | location=Tb927_06_v5.1:633149-634321(-) | length=390 | sequence_SO=chromosome | SO=protein_coding
Tb927.11.4010_LGVESDKDSK_5	-0.407067	5.87365	-4.30159	0.00245166	0.151431	-1.19931	GSVGTPPLGIRLGVESDKDSKVPERTFEQEE	Tb927.11.4010	>Tb927.11.4010 | organism=Trypanosoma_brucei_TREU927 | product=hypothetical protein, conserved | location=Tb927_11_v5.1:1172631-1176065(+) | length=1144 | sequence_SO=chromosome | SO=protein_coding;>Tb11.v5.0888 | organism=Trypanosoma_brucei_TREU927 | prod
Tb927.8.7970_PRLSTQAGR_5	0.97102	5.9227	4.27394	0.00254697	0.153211	-1.22996	PGSRNSASLSKPRLSTQAGRRMSRRLSEVPP	Tb927.8.7970	>Tb927.8.7970 | organism=Trypanosoma_brucei_TREU927 | product=hypothetical protein | location=Tb927_08_v5.1:2347985-2349469(+) | length=494 | sequence_SO=chromosome | SO=protein_coding
Tb927.11.1380_QEVQGVADEGTPR_11	0.438902	5.59251	4.2647	0.0025797	0.153211	-1.23036	RAEGKQEVQGVADEGTPRASGKDKQKRRGSV	Tb927.11.1380	>Tb927.11.1380 | organism=Trypanosoma_brucei_TREU927 | product=hypothetical protein, conserved | location=Tb927_11_v5.1:399081-408077(+) | length=2998 | sequence_SO=chromosome | SO=protein_coding
Tb927.3.1910_FDTSLGTGSPK_4	0.437453	6.11063	4.27354	0.00254838	0.153211	-1.24059	MNNSYSGANHPKFDTSLGTGSPKIDISTSQT	Tb927.3.1910	>Tb927.3.1910 | organism=Trypanosoma_brucei_TREU927 | product=hypothetical protein, conserved | location=Tb927_03_v5.1:497893-499668(-) | length=591 | sequence_SO=chromosome | SO=protein_coding
Tb927.11.1090_ASDSRSFLDPMPEGVPLSELELDK_4	0.371086	7.26364	4.28105	0.00252207	0.153211	-1.26613	LNNIAQQLAKLKASDSRSFLDPMPEGVPLSE;MNEHSHELAKLKASDSRSFLDPMPEGVPLSE	Tb927.11.1090	>Tb927.11.1090 | organism=Trypanosoma_brucei_TREU927 | product=calpain-like protein, putative,cytoskeleton assocociated protein, putative | location=Tb927_11_v5.1:279190-296707(+) | length=5837 | sequence_SO=chromosome | SO=protein_coding;>Tb927.11.1100 |
Tb927.11.16210_ITVSGDASPGGDVVSPYESISR_15	0.572176	3.8851	4.20586	0.00279902	0.160602	-1.27013	RITVSGDASPGGDVVSPYESISRRRSLADKL	Tb927.11.16210	>Tb927.11.16210 | organism=Trypanosoma_brucei_TREU927 | product=cyclic nucleotide-binding protein, putative | location=Tb927_11_v5.1:4290249-4292366(-) | length=705 | sequence_SO=chromosome | SO=protein_coding
Tb927.8.5580_FFQEPVAGLQESPK_12	0.432365	5.6924	4.23553	0.00268604	0.156517	-1.27097	GALKFFQEPVAGLQESPKAFARGLAAGSAAL	Tb927.8.5580	>Tb927.8.5580 | organism=Trypanosoma_brucei_TREU927 | product=hypothetical protein, conserved | location=Tb927_08_v5.1:1644049-1658481(+) | length=4810 | sequence_SO=chromosome | SO=protein_coding
Tb927.8.2660_SAALSPK_5	0.581737	6.41643	4.24136	0.00266441	0.156239	-1.28784	AAVAESNRSDKSAALSPKLGSTSSPKWPVGF	Tb927.8.2660	>Tb927.8.2660 | organism=Trypanosoma_brucei_TREU927 | product=hypothetical protein, conserved | location=Tb927_08_v5.1:785065-790824(+) | length=1919 | sequence_SO=chromosome | SO=protein_coding;>Tb11.v5.0471 | organism=Trypanosoma_brucei_TREU927 | product
Tb927.7.5250_EPSSLFVNDK_3	-0.528398	4.80153	-4.20282	0.0028109	0.160602	-1.29208	VSSPFSSLAVHRREPSSLFVNDKSPVQSLGV	Tb927.7.5250	>Tb927.7.5250 | organism=Trypanosoma_brucei_TREU927 | product=hypothetical protein, conserved | location=Tb927_07_v5.1:1389540-1391732(+) | length=730 | sequence_SO=chromosome | SO=protein_coding
Tb927.11.1980_SFQHIDPTIEK_1	-0.443294	7.73513	-4.26549	0.00257688	0.153211	-1.29983	DRLRSIHSKNRTHNKSFQHIDPTIEKFELVI	Tb927.11.1980	>Tb927.11.1980 | organism=Trypanosoma_brucei_TREU927 | product=zinc finger protein family member, putative (ZC3H41) | location=Tb927_11_v5.1:574332-575885(+) | length=517 | sequence_SO=chromosome | SO=protein_coding
Tb927.2.4550_EILDASINR_6	-0.419275	6.94824	-4.25061	0.00263046	0.155231	-1.30383	TKMLDPRGRREILDASINRYTFNDDEDLPDW	Tb927.2.4550	>Tb927.2.4550 | organism=Trypanosoma_brucei_TREU927 | product=FtsJ cell division protein, putative | location=Tb927_02_v5.1:808085-810802(-) | length=905 | sequence_SO=chromosome | SO=protein_coding
Tb927.8.4460_MSSVLDSAR_3	0.466174	6.28948	4.21643	0.00275821	0.159718	-1.32388	ARAGGGSANKTQRMSSVLDSARSSAELGLED	Tb927.8.4460	>Tb927.8.4460 | organism=Trypanosoma_brucei_TREU927 | product=hypothetical protein, conserved | location=Tb927_08_v5.1:1320983-1324012(-) | length=1009 | sequence_SO=chromosome | SO=protein_coding
Tb927.9.4910_MVPADFELGSALGAGSFSK_16	-0.787117	4.17987	-4.148	0.00303439	0.166353	-1.35003	MVPADFELGSALGAGSFSKVVTASHVPTGRR	Tb927.9.4910	>Tb927.9.4910 | organism=Trypanosoma_brucei_TREU927 | product=protein kinase, putative | location=Tb927_09_v5.1:892236-893390(+) | length=384 | sequence_SO=chromosome | SO=protein_coding
Tb927.7.2610_GTSSVIVDSAVEK_3	-0.479313	6.37059	-4.1991	0.00282548	0.160602	-1.35397	GKFHARSLSREGRGTSSVIVDSAVEKENFRE	Tb927.7.2610	>Tb927.7.2610 | organism=Trypanosoma_brucei_TREU927 | product=hypothetical protein, conserved | location=Tb927_07_v5.1:669923-670810(-) | length=295 | sequence_SO=chromosome | SO=protein_coding
Tb927.11.16610_ATPIVTR_2	-0.682939	5.31508	-4.15706	0.00299619	0.165236	-1.37709	EANSHAGRDSAGARATPIVTRGLYSLLEDEI	Tb927.11.16610	>Tb927.11.16610 | organism=Trypanosoma_brucei_TREU927 | product=hypothetical protein, conserved | location=Tb927_11_v5.1:4410744-4412594(-) | length=616 | sequence_SO=chromosome | SO=protein_coding
Tb927.8.5050_RGSLPSGVGGDGPQSHK_6	-0.818694	6.60292	-4.18225	0.00289261	0.162424	-1.37909	EPADECTPNRRGSLPSGVGGDGPQSHKKGID	Tb927.8.5050	>Tb927.8.5050 | organism=Trypanosoma_brucei_TREU927 | product=hypothetical protein, conserved | location=Tb927_08_v5.1:1491897-1494137(+) | length=746 | sequence_SO=chromosome | SO=protein_coding
Tb927.11.670_SFPTSLHAAK_4	-0.500513	5.54361	-4.15993	0.0029842	0.165236	-1.38082	___________MSFPTSLHAAKEMLRMKTSG	Tb927.11.670	>Tb927.11.670 | organism=Trypanosoma_brucei_TREU927 | product=epsinR | location=Tb927_11_v5.1:163804-165321(-) | length=505 | sequence_SO=chromosome | SO=protein_coding
Tb927.9.5260_SLTQSNAVR_1	-0.592397	5.08737	-4.12396	0.00313839	0.171042	-1.41439	AASTDRFSVVEEINKSLTQSNAVRSVDVPAV	Tb927.9.5260	>Tb927.9.5260 | organism=Trypanosoma_brucei_TREU927 | product=hypothetical protein, conserved | location=Tb927_09_v5.1:925543-927009(+) | length=488 | sequence_SO=chromosome | SO=protein_coding
Tb927.5.3240_RFSQTLR_3	-0.442099	5.2808	-4.1124	0.00318973	0.171819	-1.43638	VLDPMSDKRPVSRRFSQTLRKVDQRARECYN	Tb927.5.3240	>Tb927.5.3240 | organism=Trypanosoma_brucei_TREU927 | product=hypothetical protein, conserved | location=Tb927_05_v5.1:1066169-1068562(-) | length=797 | sequence_SO=chromosome | SO=protein_coding
Tb927.11.10120_VSLQVPR_2	0.425199	7.58619	4.16089	0.00298018	0.165236	-1.43749	LSSSARRRGTKGQRVSLQVPRRPPQGADPTV	Tb927.11.10120	>Tb927.11.10120 | organism=Trypanosoma_brucei_TREU927 | product=hypothetical protein, conserved | location=Tb927_11_v5.1:2710406-2712814(+) | length=802 | sequence_SO=chromosome | SO=protein_coding
Tb927.10.5840_LSAQPYVSGFTPSK_11	-0.495599	4.16586	-4.06819	0.00339462	0.178158	-1.44863	EINGRLSAQPYVSGFTPSKEDARIFSEMFGS	Tb927.10.5840	>Tb927.10.5840 | organism=Trypanosoma_brucei_TREU927 | product=translation elongation factor 1-beta, putative | location=Tb927_10_v5.1:1448918-1449523(-) | length=201 | sequence_SO=chromosome | SO=protein_coding
Tb927.1.4310_NGGIHHGSDRTPIR_11	0.549968	6.06127	4.1135	0.00318483	0.171819	-1.45413	SNARRNGGIHHGSDRTPIRAGRGPADGDSES	Tb927.1.4310	>Tb927.1.4310 | organism=Trypanosoma_brucei_TREU927 | product=hypothetical protein, conserved | location=Tb927_01_v5.1:890927-895843(+) | length=1638 | sequence_SO=chromosome | SO=protein_coding
Tb927.11.1160_LGSQGNLAAVPTK_3	-0.454877	5.59859	-4.09928	0.00324912	0.173007	-1.46377	MKALSDDSLPSFRLGSQGNLAAVPTKGPSPR	Tb927.11.1160	>Tb927.11.1160 | organism=Trypanosoma_brucei_TREU927 | product=hypothetical protein, conserved | location=Tb927_11_v5.1:338781-342104(+) | length=1107 | sequence_SO=chromosome | SO=protein_coding
Tb927.5.2990_GLHSPTAR_4	-0.422252	5.38109	-4.07728	0.00335134	0.17743	-1.48584	EHLSTSASISCRGLHSPTARQRA________	Tb927.5.2990	>Tb927.5.2990 | organism=Trypanosoma_brucei_TREU927 | product=hypothetical protein, conserved | location=Tb927_05_v5.1:998317-999081(+) | length=254 | sequence_SO=chromosome | SO=protein_coding
Tb927.10.6550_VGDVENSPASR_7	0.591823	5.7087	4.06233	0.00342279	0.178158	-1.50786	IDRMDVMGRVGDVENSPASRGSLKGEKFSHS	Tb927.10.6550	>Tb927.10.6550 | organism=Trypanosoma_brucei_TREU927 | product=hypothetical protein, conserved | location=Tb927_10_v5.1:1658030-1658752(+) | length=240 | sequence_SO=chromosome | SO=protein_coding
Tb927.2.2950_QAEVDDDASGDAGRK_9	-0.409498	7.1819	-4.09984	0.00324658	0.173007	-1.51858	GTVRRPRQAEVDDDASGDAGRKKTRVEKFQE	Tb927.2.2950	>Tb927.2.2950 | organism=Trypanosoma_brucei_TREU927 | product=hypothetical protein, conserved | location=Tb927_02_v5.1:560909-563776(+) | length=955 | sequence_SO=chromosome | SO=protein_coding
Tb927.5.1690_ASEATAQEQQER_2	-0.436915	5.82572	-4.06496	0.00341011	0.178158	-1.52192	ARRVDQMRRKWAQKASEATAQEQQERGAALD	Tb927.5.1690	>Tb927.5.1690 | organism=Trypanosoma_brucei_TREU927 | product=hypothetical protein, conserved | location=Tb927_05_v5.1:592160-593548(+) | length=462 | sequence_SO=chromosome | SO=protein_coding;>Tb11.v5.0740 | organism=Trypanosoma_brucei_TREU927 | product=
Tb927.11.9400_SLGLGHELSLPSVATQNNFGGSGAPPSASSVGR_1	0.580013	3.50787	3.98675	0.00380992	0.18973	-1.54957	DKLSASADIIALYERSLGLGHELSLPSVATQ	Tb927.11.9400	>Tb927.11.9400 | organism=Trypanosoma_brucei_TREU927 | product=hypothetical protein, conserved | location=Tb927_11_v5.1:2577671-2580334(-) | length=887 | sequence_SO=chromosome | SO=protein_coding
Tb927.9.7110_TDSLSDTLK_7	0.5037	6.23895	4.04923	0.00348677	0.180474	-1.55329	FFSFGNRDKTDSLSDTLKGKPVEQAYNYIDH	Tb927.9.7110	>Tb927.9.7110 | organism=Trypanosoma_brucei_TREU927 | product=unspecified product | location=Tb927_09_v5.1:1154238-1155125(+) | length=295 | sequence_SO=chromosome | SO=protein_coding
Tb927.5.2680_LTDFAATR_2	-0.482091	5.9125	-4.03948	0.00353518	0.181508	-1.55959	RRFNGESVSDSLSKLTDFAATRSVRSTFDDS	Tb927.5.2680	>Tb927.5.2680 | organism=Trypanosoma_brucei_TREU927 | product=hypothetical protein, conserved | location=Tb927_05_v5.1:909611-911866(+) | length=751 | sequence_SO=chromosome | SO=protein_coding
Tb927.11.7010_DAEDVSWLLR_6	-0.604512	3.36389	-3.97942	0.00384989	0.18973	-1.56931	EALTLTEPEKDAEDVSWLLRERSGDNSVAIS	Tb927.11.7010	>Tb927.11.7010 | organism=Trypanosoma_brucei_TREU927 | product=protein kinase, putative | location=Tb927_11_v5.1:1974437-1976934(-) | length=691 | sequence_SO=chromosome | SO=protein_coding
Tb927.11.6400_SSTQGIEAR_3	-0.517732	6.25924	-4.03542	0.00355556	0.181508	-1.58113	ASPMASAESRFRRSSTQGIEARLQYQVSNGP	Tb927.11.6400	>Tb927.11.6400 | organism=Trypanosoma_brucei_TREU927 | product=kinesin, putative | location=Tb927_11_v5.1:1797870-1800830(-) | length=986 | sequence_SO=chromosome | SO=protein_coding
Tb927.10.5450_SNEGTPSGPRK_1	-0.430124	7.44147	-4.03345	0.00356551	0.181508	-1.61871	DKRKKSEETSSRKPKSNEGTPSGPRKISYCR	Tb927.10.5450	>Tb927.10.5450 | organism=Trypanosoma_brucei_TREU927 | product=nucleoplasmin-like protein (NLP) | location=Tb927_10_v5.1:1370851-1373724(+) | length=957 | sequence_SO=chromosome | SO=protein_coding
Tb927.4.2060_NEATNGDVPHAGRSPMSNADPDRAEEFAK_17	0.376851	8.21652	4.02768	0.0035948	0.181999	-1.63282	EATNGDVPHAGRSPMSNADPDRAEEFAKLMG	Tb927.4.2060	>Tb927.4.2060 | organism=Trypanosoma_brucei_TREU927 | product=hypothetical protein, conserved | location=Tb927_04_v5.1:514552-516810(-) | length=586 | sequence_SO=chromosome | SO=protein_coding
Tb927.11.2890_LLSLDDSEAGSSIGIWR_11	1.22654	1.27146	4.18831	0.0028683	0.162042	-1.64152	EDRMRLLSLDDSEAGSSIGIWRSDANECGSL	Tb927.11.2890	>Tb927.11.2890 | organism=Trypanosoma_brucei_TREU927 | product=hypothetical protein, conserved | location=Tb927_11_v5.1:847425-849356(-) | length=643 | sequence_SO=chromosome | SO=protein_coding
Tb927.7.4900_NVVSPSSLTVSGGSGGIQVAELMGK_4	-0.390447	5.99736	-3.98154	0.00383827	0.18973	-1.64167	GETSASGIAAGRNVVSPSSLTVSGGSGGIQV	Tb927.7.4900	>Tb927.7.4900 | organism=Trypanosoma_brucei_TREU927 | product=5-3 exonuclease XRNA, putative,exoribonuclease 1, putative (XRNA) | location=Tb927_07_v5.1:1287020-1291276(-) | length=1418 | sequence_SO=chromosome | SO=protein_coding;>Tb11.v5.0171 | organis
Tb927.1.4280_SLTLISESVNETPAEYISR_3	-0.43885	5.11592	-3.95302	0.00399759	0.191241	-1.64685	PTTDVTPPSPLVRSLTLISESVNETPAEYIS	Tb927.1.4280	>Tb927.1.4280 | organism=Trypanosoma_brucei_TREU927 | product=hypothetical protein, conserved | location=Tb927_01_v5.1:881086-883182(+) | length=698 | sequence_SO=chromosome | SO=protein_coding
Tb927.11.14190_GIFAPSASSR_8	-0.421387	6.12912	-3.97244	0.00388835	0.190531	-1.65405	SEAKAAKKGIFAPSASSRVRTLTDLSPEEKI	Tb927.11.14190	>Tb927.11.14190 | organism=Trypanosoma_brucei_TREU927 | product=hypothetical protein, conserved | location=Tb927_11_v5.1:3761229-3764005(+) | length=924 | sequence_SO=chromosome | SO=protein_coding
Tb927.7.5150_WASARPNSPSDGDTSPQSPGYTSK_8	0.470316	6.07828	3.96385	0.00393627	0.19094	-1.66006	PSYVVNERWASARPNSPSDGDTSPQSPGYTS	Tb927.7.5150	>Tb927.7.5150 | organism=Trypanosoma_brucei_TREU927 | product=hypothetical protein, conserved | location=Tb927_07_v5.1:1356180-1360544(+) | length=1454 | sequence_SO=chromosome | SO=protein_coding
Tb927.11.1740_DVLVDDSLREK_7	0.354393	7.46255	3.99725	0.00375343	0.187976	-1.66499	EDEIEEGEKDVLVDDSLREKIKEERTHFLYC	Tb927.11.1740	>Tb927.11.1740 | organism=Trypanosoma_brucei_TREU927 | product=intraflagellar transport protein IFT88 (IFT88) | location=Tb927_11_v5.1:526768-529170(-) | length=800 | sequence_SO=chromosome | SO=protein_coding
Tb927.11.16610_LAAEPATAR_7	-0.614096	5.21973	-3.94109	0.00406633	0.191241	-1.66917	SATPNKTRRLAAEPATARRKEKLIPKAFPQD	Tb927.11.16610	>Tb927.11.16610 | organism=Trypanosoma_brucei_TREU927 | product=hypothetical protein, conserved | location=Tb927_11_v5.1:4410744-4412594(-) | length=616 | sequence_SO=chromosome | SO=protein_coding
Tb927.11.2610_NENGAATQVER_7	-0.471289	5.91854	-3.9584	0.00396699	0.191241	-1.6713	GAGGEETSKNENGAATQVERTS_________	Tb927.11.2610	>Tb927.11.2610 | organism=Trypanosoma_brucei_TREU927 | product=hypothetical protein, conserved | location=Tb927_11_v5.1:766107-767492(-) | length=461 | sequence_SO=chromosome | SO=protein_coding
Tb927.11.13450_KTSADITR_3	-0.381387	5.53744	-3.9418	0.0040622	0.191241	-1.67833	FVPARTPAERDLKKTSADITRILQEVEDRWR	Tb927.11.13450	>Tb927.11.13450 | organism=Trypanosoma_brucei_TREU927 | product=hypothetical protein, conserved | location=Tb927_11_v5.1:3601292-3602119(-) | length=275 | sequence_SO=chromosome | SO=protein_coding
Tb927.11.8750_TLTSATHRPSEK_10	0.791849	6.24145	3.94977	0.00401618	0.191241	-1.68452	QLVRRRTLTSATHRPSEKQGLSEEALERLED	Tb927.11.8750	>Tb927.11.8750 | organism=Trypanosoma_brucei_TREU927 | product=hypothetical protein, conserved | location=Tb927_11_v5.1:2407391-2407789(+) | length=132 | sequence_SO=chromosome | SO=protein_coding
Tb11.v5.0701_SPNSFGR_1	-0.395128	5.52205	-3.93398	0.00410785	0.191582	-1.69369	TQRELRNADLKVSPKSPNSFGRGDVRPTPSK	Tb11.v5.0701	>Tb11.v5.0701 | organism=Trypanosoma_brucei_TREU927 | product=ubiquitin carboxyl-terminal hydrolase, putative | location=Tb927_11_bin_v5.1:3544900-3546183(+) | length=427 | sequence_SO=random_sequence | SO=protein_coding;>Tb927.10.2210 | organism=Trypanoso
Tb927.2.2190_EAESVENDDK_4	-0.367822	6.81894	-3.96903	0.00390728	0.190531	-1.69381	______MGKETREAESVENDDKRVNKKVKKE	Tb927.2.2190	>Tb927.2.2190 | organism=Trypanosoma_brucei_TREU927 | product=histone deacetylase 3 (HDAC3) | location=Tb927_02_v5.1:415146-417461(-) | length=685 | sequence_SO=chromosome | SO=protein_coding
Tb927.11.3250_RSEGSPLVSR_5	0.421608	6.08552	3.94288	0.00405592	0.191241	-1.69847	NESFEAVNELKRSEGSPLVSRDSEDWQKYVS	Tb927.11.3250	>Tb927.11.3250 | organism=Trypanosoma_brucei_TREU927 | product=dynein heavy chain, putative | location=Tb927_11_v5.1:927364-941340(+) | length=4658 | sequence_SO=chromosome | SO=protein_coding
Tb927.5.500_SFSSGAFMR_4	0.423679	5.59535	3.91356	0.00422978	0.193279	-1.7098	NVGKRRSFVRHRSFSSGAFMRERTVSNSNSQ	Tb927.5.500	>Tb927.5.500 | organism=Trypanosoma_brucei_TREU927 | product=hypothetical protein, conserved | location=Tb927_05_v5.1:213281-217492(-) | length=1403 | sequence_SO=chromosome | SO=protein_coding;>Tb11.v5.0218 | organism=Trypanosoma_brucei_TREU927 | product=
Tb927.11.3280_SSSHLSQR_3	-0.64154	4.03451	-3.86824	0.00451439	0.197379	-1.71194	AQRRAREKKAGTRSSSHLSQREPGTPNAKSH	Tb927.11.3280	>Tb927.11.3280 | organism=Trypanosoma_brucei_TREU927 | product=kinesin, putative,MCAK-like kinesin, putative (Kif13-5) | location=Tb927_11_v5.1:951904-954063(+) | length=719 | sequence_SO=chromosome | SO=protein_coding
Tb927.6.3670_SGPFISWK_1	0.426289	6.87558	3.93278	0.00411492	0.191582	-1.73585	VLAEDNLEETCFSSKSGPFISWKKECDVQAE	Tb927.6.3670	>Tb927.6.3670 | organism=Trypanosoma_brucei_TREU927 | product=paraflagellar rod component, putative (PFC8) | location=Tb927_06_v5.1:1090477-1100145(-) | length=3222 | sequence_SO=chromosome | SO=protein_coding
Tb927.8.1160_DTSNYGTLAGR_3	-0.43946	5.90027	-3.90634	0.0042738	0.194102	-1.73678	________MISPKDTSNYGTLAGRGREKQAF;________MISPKDTSNYGTLAGRGRERQAF	Tb927.8.1160	>Tb927.8.1160 | organism=Trypanosoma_brucei_TREU927 | product=vacuolar-type Ca2 -ATPase, putative | location=Tb927_08_v5.1:368858-372166(-) | length=1102 | sequence_SO=chromosome | SO=protein_coding;>Tb927.8.1180 | organism=Trypanosoma_brucei_TREU927 | pro
Tb927.4.1850_TVSVISGVGTGGIAGGK_6	-0.52222	6.29867	-3.91388	0.00422784	0.193279	-1.75183	SGNNVDRSARTVSVISGVGTGGIAGGKSRKE	Tb927.4.1850	>Tb927.4.1850 | organism=Trypanosoma_brucei_TREU927 | product=hypothetical protein, conserved | location=Tb927_04_v5.1:462661-464397(-) | length=578 | sequence_SO=chromosome | SO=protein_coding
Tb927.10.3010_ISLFPTTSWPSPQGAR_8	0.69667	3.00573	3.83498	0.00473618	0.202823	-1.75753	TNTDTEPKISLFPTTSWPSPQGARRGSPPSR	Tb927.10.3010	>Tb927.10.3010 | organism=Trypanosoma_brucei_TREU927 | product=hypothetical protein, conserved | location=Tb927_10_v5.1:786335-790006(+) | length=1223 | sequence_SO=chromosome | SO=protein_coding
Tb927.8.8140_ADENPQVTSHRK_9	-0.672235	5.30427	-3.87398	0.00447722	0.197379	-1.76115	KSGEDSKADENPQVTSHRKRIDDMLKRIDED	Tb927.8.8140	>Tb927.8.8140 | organism=Trypanosoma_brucei_TREU927 | product=small GTP-binding rab protein, putative | location=Tb927_08_v5.1:2404567-2407917(+) | length=632 | sequence_SO=chromosome | SO=protein_coding
Tb927.8.2390_NSSFLSWGAK_3	-0.419845	5.31517	-3.87021	0.00450157	0.197379	-1.76415	DFNINQGLSARKKNSSFLSWGAKRFAAYSSS	Tb927.8.2390	>Tb927.8.2390 | organism=Trypanosoma_brucei_TREU927 | product=hypothetical protein, conserved | location=Tb927_08_v5.1:717345-721940(+) | length=1531 | sequence_SO=chromosome | SO=protein_coding
Tb927.11.9290_MNSTPLTSR_7	-0.546988	5.36203	-3.86793	0.00451638	0.197379	-1.77599	MKQFEELQRMNSTPLTSRSRPASPTPATGGA	Tb927.11.9290	>Tb927.11.9290 | organism=Trypanosoma_brucei_TREU927 | product=hypothetical protein, conserved | location=Tb927_11_v5.1:2550418-2552709(+) | length=763 | sequence_SO=chromosome | SO=protein_coding
Tb927.11.10200_SFAGADK_1	0.39104	8.05328	3.92498	0.00416113	0.192764	-1.77706	RNSRGKKGKKSKRSKSFAGADKITYAISSLT	Tb927.11.10200	>Tb927.11.10200 | organism=Trypanosoma_brucei_TREU927 | product=hypothetical protein, conserved | location=Tb927_11_v5.1:2728749-2730221(+) | length=490 | sequence_SO=chromosome | SO=protein_coding
Tb927.6.1140_SPTTKPDTRPVEPTVSR_1	0.613279	7.64253	3.91273	0.00423483	0.193279	-1.7887	DAGETTGEKGRKTQKSPTTKPDTRPVEPTVS	Tb927.6.1140	>Tb927.6.1140 | organism=Trypanosoma_brucei_TREU927 | product=dolichyl-P-Man:GDP-Man5GlcNAc2-PP-dolichyl alpha-1,2-mannosyltransferase, putative | location=Tb927_06_v5.1:443821-445845(-) | length=674 | sequence_SO=chromosome | SO=protein_coding
Tb927.7.5190_SLSTAASEGAR_3	-0.472154	6.03578	-3.87517	0.00446956	0.197379	-1.7924	CGAGEFSAAITDRSLSTAASEGARAHNEKRT	Tb927.7.5190	>Tb927.7.5190 | organism=Trypanosoma_brucei_TREU927 | product=hypothetical protein, conserved | location=Tb927_07_v5.1:1365358-1368912(+) | length=1184 | sequence_SO=chromosome | SO=protein_coding
Tb927.5.780_TAVATADSQSASNGIDLR_10	0.392898	6.7792	3.88964	0.00437753	0.197379	-1.79839	NDEGDKTAVATADSQSASNGIDLRCGLPNGE	Tb927.5.780	>Tb927.5.780 | organism=Trypanosoma_brucei_TREU927 | product=hypothetical protein, conserved | location=Tb927_05_v5.1:323439-325001(+) | length=520 | sequence_SO=chromosome | SO=protein_coding
Tb927.7.2610_GTSSVIVDSAVEK_2	-0.464726	5.54032	-3.85326	0.00461284	0.19971	-1.79946	VGKFHARSLSREGRGTSSVIVDSAVEKENFR	Tb927.7.2610	>Tb927.7.2610 | organism=Trypanosoma_brucei_TREU927 | product=hypothetical protein, conserved | location=Tb927_07_v5.1:669923-670810(-) | length=295 | sequence_SO=chromosome | SO=protein_coding
Tb927.11.1820_RGTSAAPR_4	-0.548519	3.99478	-3.79414	0.00502466	0.202823	-1.8079	EKKSSVESKSPRRGTSAAPRLVGSPRKDPLK	Tb927.11.1820	>Tb927.11.1820 | organism=Trypanosoma_brucei_TREU927 | product=translation initiation factor eIF2B delta subunit, putative,eIF-2B GDP-GTP exchange factor,guanine nucleotide exchange factor subunit GCD2 | location=Tb927_11_v5.1:540993-542879(-) | length=628
Tb927.4.760_DTVSLDDLFGGGTAPAGGAPK_4	-0.486623	6.49598	-3.87708	0.00445731	0.197379	-1.80798	VVNLPPEFLQKKDTVSLDDLFGGGTAPAGGA	Tb927.4.760	>Tb927.4.760 | organism=Trypanosoma_brucei_TREU927 | product=gamma-adaptin 1, putative,AP-1 adapter complex gamma subunit, putative | location=Tb927_04_v5.1:208118-210523(-) | length=801 | sequence_SO=chromosome | SO=protein_coding
Tb927.7.6640_SSLSSSNNLAPGSPR_5	0.368355	6.75656	3.88297	0.00441971	0.197379	-1.80816	GGSASDTTGERSSLSSSNNLAPGSPRGGAAP	Tb927.7.6640	>Tb927.7.6640 | organism=Trypanosoma_brucei_TREU927 | product=hypothetical protein, conserved | location=Tb927_07_v5.1:1816071-1820924(-) | length=1617 | sequence_SO=chromosome | SO=protein_coding
Tb927.11.9610_DLSVVQTYTSDVPVNDASISPR_20	-1.21705	1.3965	-4.02356	0.00361581	0.182068	-1.81022	VQTYTSDVPVNDASISPRGDHVIIGGGMDAQ	Tb927.11.9610	>Tb927.11.9610 | organism=Trypanosoma_brucei_TREU927 | product=eukaryotic translation initiation factor 3 subunit 2, putative (eIF-3 beta) | location=Tb927_11_v5.1:2613984-2615012(-) | length=342 | sequence_SO=chromosome | SO=protein_coding
Tb927.7.3580_TLSGTYDQAK_5	-0.49777	5.17991	-3.82936	0.00477485	0.202823	-1.82189	ILKLGDFGIARTLSGTYDQAKTFVGTPYYLS	Tb927.7.3580	>Tb927.7.3580 | organism=Trypanosoma_brucei_TREU927 | product=protein kinase, putative | location=Tb927_07_v5.1:930342-932132(-) | length=596 | sequence_SO=chromosome | SO=protein_coding
Tb927.10.360_SFSLSRR_5	0.502763	4.83285	3.80403	0.00495311	0.202823	-1.83339	ARHNIHANALRSFSLSRRGGCCSNPVVGLLC	Tb927.10.360	>Tb927.10.360 | organism=Trypanosoma_brucei_TREU927 | product=hypothetical protein, conserved | location=Tb927_10_v5.1:100266-101177(+) | length=303 | sequence_SO=chromosome | SO=protein_coding
Tb927.11.4800_DLYASQK_5	-0.71927	6.52992	-3.85354	0.00461103	0.19971	-1.84092	NCGSNTVDPFKDLYASQKGGQ__________	Tb927.11.4800	>Tb927.11.4800 | organism=Trypanosoma_brucei_TREU927 | product=clathrin coat assembly protein, putative | location=Tb927_11_v5.1:1381518-1384713(+) | length=492 | sequence_SO=chromosome | SO=protein_coding
Tb927.9.2420_GPSLSLLSSGPGSDGNATK_5	-0.356489	6.08925	-3.83039	0.0047677	0.202823	-1.85493	LRRLAGRDNGRGPSLSLLSSGPGSDGNATKH	Tb927.9.2420	>Tb927.9.2420 | organism=Trypanosoma_brucei_TREU927 | product=hypothetical protein, conserved | location=Tb927_09_v5.1:522945-523577(-) | length=210 | sequence_SO=chromosome | SO=protein_coding
Tb927.8.1540_TSSEQVSGGADMSR_2	-0.514474	4.94612	-3.79622	0.0050095	0.202823	-1.85659	SPAQAVAAASGSPRTSSEQVSGGADMSRQLS	Tb927.8.1540	>Tb927.8.1540 | organism=Trypanosoma_brucei_TREU927 | product=hypothetical protein, conserved | location=Tb927_08_v5.1:499315-501987(+) | length=890 | sequence_SO=chromosome | SO=protein_coding
Tb927.5.4340_RDSGDHVLR_3	-0.65565	3.79802	-3.7457	0.00539125	0.208174	-1.85967	QSGELSSGFHATKRDSGDHVLRAAAATDDVE	Tb927.5.4340	>Tb927.5.4340 | organism=Trypanosoma_brucei_TREU927 | product=hypothetical protein, conserved | location=Tb927_05_v5.1:1350964-1352721(-) | length=585 | sequence_SO=chromosome | SO=protein_coding
Tb927.3.5020_TATSPTASSR_4	0.550975	5.80653	3.80555	0.00494223	0.202823	-1.85978	VQMALSHAGKQRTATSPTASSRHTSALMECI	Tb927.3.5020	>Tb927.3.5020 | organism=Trypanosoma_brucei_TREU927 | product=hypothetical protein, conserved | location=Tb927_03_v5.1:1408124-1412365(+) | length=1413 | sequence_SO=chromosome | SO=protein_coding
Tb927.11.1360_GGHFSYR_5	-0.635961	4.34713	-3.75996	0.00528041	0.208174	-1.87206	PQPIPDVLTARGGHFSYRNQLSTHGGYQGNE	Tb927.11.1360	>Tb927.11.1360 | organism=Trypanosoma_brucei_TREU927 | product=hypothetical protein, conserved | location=Tb927_11_v5.1:394933-396639(+) | length=568 | sequence_SO=chromosome | SO=protein_coding
Tb927.8.2710_FGGALGDSSR_8	0.429402	5.92571	3.8098	0.0049119	0.202823	-1.87382	SAMYEAQKFGGALGDSSRNISWPERVVEKHV	Tb927.8.2710	>Tb927.8.2710 | organism=Trypanosoma_brucei_TREU927 | product=hypothetical protein, conserved | location=Tb927_08_v5.1:804397-806538(+) | length=713 | sequence_SO=chromosome | SO=protein_coding
Tb927.8.2710_FGGALGDSSR_9	0.429402	5.92571	3.8098	0.0049119	0.202823	-1.87382	AMYEAQKFGGALGDSSRNISWPERVVEKHVL	Tb927.8.2710	>Tb927.8.2710 | organism=Trypanosoma_brucei_TREU927 | product=hypothetical protein, conserved | location=Tb927_08_v5.1:804397-806538(+) | length=713 | sequence_SO=chromosome | SO=protein_coding
Tb927.8.5240_SADNVVAPK_1	-0.391452	6.8056	-3.83796	0.00471585	0.202823	-1.8777	NRVPRSVQTQYGTSRSADNVVAPKLPNPKPP	Tb927.8.5240	>Tb927.8.5240 | organism=Trypanosoma_brucei_TREU927 | product=hypothetical protein, conserved | location=Tb927_08_v5.1:1564714-1568028(+) | length=1104 | sequence_SO=chromosome | SO=protein_coding
Tb927.10.9640_AASADGFNPSNTGAFSPDVEDFEALETQAR_12	0.712954	5.5821	3.78379	0.00510067	0.202823	-1.88493	ALTRAASADGFNPSNTGAFSPDVEDFEALET	Tb927.10.9640	>Tb927.10.9640 | organism=Trypanosoma_brucei_TREU927 | product=hypothetical protein, conserved | location=Tb927_10_v5.1:2375341-2376366(+) | length=341 | sequence_SO=chromosome | SO=protein_coding
Tb927.10.11690_LAGVGSSSLIGTK_8	-0.401223	5.49303	-3.78492	0.00509232	0.202823	-1.89465	LSPDEEERLAGVGSSSLIGTKRSRVPECGVV	Tb927.10.11690	>Tb927.10.11690 | organism=Trypanosoma_brucei_TREU927 | product=hypothetical protein, conserved | location=Tb927_10_v5.1:2857193-2858647(+) | length=484 | sequence_SO=chromosome | SO=protein_coding
Tb927.5.1690_ASEATAQEQQER_5	-0.410636	5.71755	-3.79076	0.00504931	0.202823	-1.89924	VDQMRRKWAQKASEATAQEQQERGAALDADR	Tb927.5.1690	>Tb927.5.1690 | organism=Trypanosoma_brucei_TREU927 | product=hypothetical protein, conserved | location=Tb927_05_v5.1:592160-593548(+) | length=462 | sequence_SO=chromosome | SO=protein_coding;>Tb11.v5.0740 | organism=Trypanosoma_brucei_TREU927 | product=
Tb927.1.4310_SDTTRTGGTPSR_4	-0.474558	6.51149	-3.81058	0.00490633	0.202823	-1.90535	RRSRGPESHSVRSDTTRTGGTPSRGGPDDVR	Tb927.1.4310	>Tb927.1.4310 | organism=Trypanosoma_brucei_TREU927 | product=hypothetical protein, conserved | location=Tb927_01_v5.1:890927-895843(+) | length=1638 | sequence_SO=chromosome | SO=protein_coding
Tb927.9.10790_NTSSVMR_3	-0.721071	3.98797	-3.71589	0.00563093	0.210505	-1.90974	LSLTRVPDGTPRRNTSSVMRAVSIRSQPSPT	Tb927.9.10790	>Tb927.9.10790 | organism=Trypanosoma_brucei_TREU927 | product=hypothetical protein | location=Tb927_09_v5.1:1703471-1704388(-) | length=305 | sequence_SO=chromosome | SO=protein_coding
Tb927.11.3490_TNSASSWFPK_5	-0.403838	7.47749	-3.82553	0.00480136	0.202823	-1.91443	PAEASNTPSLRTNSASSWFPKNEAAHIGGTE	Tb927.11.3490	>Tb927.11.3490 | organism=Trypanosoma_brucei_TREU927 | product=hypothetical protein, conserved | location=Tb927_11_v5.1:1032022-1034418(+) | length=798 | sequence_SO=chromosome | SO=protein_coding
Tb927.1.4310_GPDSHSSRSDTTR_4	-0.639481	4.51181	-3.73451	0.00547989	0.208174	-1.92259	SRGGPDDVRHSRGPDSHSSRSDTTRTGATPL	Tb927.1.4310	>Tb927.1.4310 | organism=Trypanosoma_brucei_TREU927 | product=hypothetical protein, conserved | location=Tb927_01_v5.1:890927-895843(+) | length=1638 | sequence_SO=chromosome | SO=protein_coding
Tb927.1.4310_GPDSHSSRSDTTR_7	-0.639481	4.51181	-3.73451	0.00547989	0.208174	-1.92259	GPDDVRHSRGPDSHSSRSDTTRTGATPLRSA	Tb927.1.4310	>Tb927.1.4310 | organism=Trypanosoma_brucei_TREU927 | product=hypothetical protein, conserved | location=Tb927_01_v5.1:890927-895843(+) | length=1638 | sequence_SO=chromosome | SO=protein_coding
Tb927.11.5040_VDSLLSPR_6	-0.373868	7.01865	-3.80655	0.00493504	0.202823	-1.92893	________MKVDSLLSPRSAFSTENDPCGSV	Tb927.11.5040	>Tb927.11.5040 | organism=Trypanosoma_brucei_TREU927 | product=leucine-rich repeat protein (LRRP), putative | location=Tb927_11_v5.1:1439028-1440350(+) | length=440 | sequence_SO=chromosome | SO=protein_coding
Tb927.11.2270_FSHATSEK_2	-0.374542	7.19419	-3.80099	0.004975	0.202823	-1.93861	GVASSGDGINTLFRFSHATSEKVATGCATDW	Tb927.11.2270	>Tb927.11.2270 | organism=Trypanosoma_brucei_TREU927 | product=dynein intermediate chain IC140 (IDA7), putative | location=Tb927_11_v5.1:644653-647082(+) | length=809 | sequence_SO=chromosome | SO=protein_coding
Tb927.11.2270_FSHATSEK_6	-0.374542	7.19419	-3.80099	0.004975	0.202823	-1.93861	SGDGINTLFRFSHATSEKVATGCATDWMSDR	Tb927.11.2270	>Tb927.11.2270 | organism=Trypanosoma_brucei_TREU927 | product=dynein intermediate chain IC140 (IDA7), putative | location=Tb927_11_v5.1:644653-647082(+) | length=809 | sequence_SO=chromosome | SO=protein_coding
Tb927.3.5260_EREAPSEGPAGNVLEASIK_17	0.347966	7.54164	3.78973	0.00505689	0.202823	-1.96144	REAPSEGPAGNVLEASIKDKEKGSGASLDEG	Tb927.3.5260	>Tb927.3.5260 | organism=Trypanosoma_brucei_TREU927 | product=hypothetical protein, conserved | location=Tb927_03_v5.1:1479767-1481176(+) | length=469 | sequence_SO=chromosome | SO=protein_coding
Tb927.5.570_RGSDISYPPVATVLDSTSK_3	0.369273	6.38277	3.75261	0.00533728	0.208174	-1.97087	KELTDELRGVCGRRGSDISYPPVATVLDSTS	Tb927.5.570	>Tb927.5.570 | organism=Trypanosoma_brucei_TREU927 | product=hypothetical protein, conserved | location=Tb927_05_v5.1:232810-239193(-) | length=2127 | sequence_SO=chromosome | SO=protein_coding
Tb927.10.6310_LSLPSSDGTSPAK_9	0.381936	6.15084	3.73905	0.00544378	0.208174	-1.9758	EEFTVVKLSLPSSDGTSPAKCQSKESSRVNA	Tb927.10.6310	>Tb927.10.6310 | organism=Trypanosoma_brucei_TREU927 | product=major vault protein, putative (MVP) | location=Tb927_10_v5.1:1595280-1597868(-) | length=862 | sequence_SO=chromosome | SO=protein_coding;>Tb11.v5.0275 | organism=Trypanosoma_brucei_TREU927 | p
Tb927.8.1590_ISLSINR_2	0.476728	5.68854	3.7286	0.00552734	0.208174	-1.9793	DFHRQISYASQGPRISLSINRGQCLRDSFAQ	Tb927.8.1590	>Tb927.8.1590 | organism=Trypanosoma_brucei_TREU927 | product=ubiquitin-protein ligase, putative (upl3) | location=Tb927_08_v5.1:516817-529731(+) | length=4304 | sequence_SO=chromosome | SO=protein_coding
Tb927.8.2780_QLGASISSGSGPLDSSIVLGR_7	0.617044	3.81082	3.65254	0.00617877	0.219334	-1.97997	RQGMKSHHRQLGASISSGSGPLDSSIVLGRS	Tb927.8.2780	>Tb927.8.2780 | organism=Trypanosoma_brucei_TREU927 | product=RNA-binding protein RBP10, putative (RBP10) | location=Tb927_08_v5.1:828594-829518(+) | length=306 | sequence_SO=chromosome | SO=protein_coding
Tb927.2.4060_LSSTTTGSAR_4	-0.410772	6.90965	-3.76854	0.00521497	0.206481	-1.98306	SSSLTSISIDHRLSSTTTGSARAAGSGPLAD	Tb927.2.4060	>Tb927.2.4060 | organism=Trypanosoma_brucei_TREU927 | product=dynein intermediate chain IC 138, putative | location=Tb927_02_v5.1:714910-717552(-) | length=864 | sequence_SO=chromosome | SO=protein_coding
Tb927.10.12640_VSSVGDGSNFNVK_3	0.365914	5.85514	3.72936	0.00552121	0.208174	-1.98492	GAQRDPQKTFHRRVSSVGDGSNFNVKLSATA	Tb927.10.12640	>Tb927.10.12640 | organism=Trypanosoma_brucei_TREU927 | product=chaperone protein DNAj, putative | location=Tb927_10_v5.1:3063164-3065056(-) | length=630 | sequence_SO=chromosome | SO=protein_coding
Tb927.8.6990_NSSFAEGR_2	-0.423161	4.59706	-3.67639	0.00596613	0.215985	-1.99435	LQLPSNSSIPPLSKNSSFAEGRVVSDPKLWT	Tb927.8.6990	>Tb927.8.6990 | organism=Trypanosoma_brucei_TREU927 | product=hypothetical protein, conserved | location=Tb927_08_v5.1:2013381-2013674(+) | length=97 | sequence_SO=chromosome | SO=protein_coding
Tb927.5.2680_FTSTWTSNK_3	0.38354	7.00492	3.74472	0.0053989	0.208174	-2.00814	EANAESAGSPRTKFTSTWTSNKSASNNELHE	Tb927.5.2680	>Tb927.5.2680 | organism=Trypanosoma_brucei_TREU927 | product=hypothetical protein, conserved | location=Tb927_05_v5.1:909611-911866(+) | length=751 | sequence_SO=chromosome | SO=protein_coding
Tb927.1.3910_VESFGSGPGVK_3	-0.419102	6.38631	-3.73341	0.00548874	0.208174	-2.013	GAPLSFSATGTHRVESFGSGPGVKAGGSLAD	Tb927.1.3910	>Tb927.1.3910 | organism=Trypanosoma_brucei_TREU927 | product=hypothetical protein, conserved | location=Tb927_01_v5.1:833797-836520(+) | length=907 | sequence_SO=chromosome | SO=protein_coding
Tb927.10.9990_SVENANIPTLTFVTGNAGK_1	-1.12559	3.85734	-3.62314	0.00645203	0.22018	-2.02137	______MTDASKTTKSVENANIPTLTFVTGN	Tb927.10.9990	>Tb927.10.9990 | organism=Trypanosoma_brucei_TREU927 | product=hypothetical protein, conserved | location=Tb927_10_v5.1:2464970-2465575(+) | length=201 | sequence_SO=chromosome | SO=protein_coding
Tb927.11.4450_NFSYVDSIK_3	-0.34793	7.407	-3.74431	0.00540213	0.208174	-2.02882	SRSSQVRVSVKRRNFSYVDSIKVRLSGGKPE	Tb927.11.4450	>Tb927.11.4450 | organism=Trypanosoma_brucei_TREU927 | product=ALBA-Domain Protein (ALBA2) | location=Tb927_11_v5.1:1291970-1292323(+) | length=117 | sequence_SO=chromosome | SO=protein_coding
Tb927.10.8480_TYPVEASPRN_1	0.448062	7.29164	3.73806	0.00545158	0.208174	-2.03022	QDHENDHGGEPVEQKTYPVEASPRN______	Tb927.10.8480	>Tb927.10.8480 | organism=Trypanosoma_brucei_TREU927 | product=glucose transporter, putative | location=Tb927_10_v5.1:2103019-2104602(+) | length=527 | sequence_SO=chromosome | SO=protein_coding;>Tb927.10.8470 | organism=Trypanosoma_brucei_TREU927 | produc
Tb927.9.9450_PNEAASPYPQQQTRPTSAR_8	-0.53799	6.27176	-3.71528	0.00563592	0.210505	-2.03105	GTNKLRAKPNEAASPYPQQQTRPTSARQQGP	Tb927.9.9450	>Tb927.9.9450 | organism=Trypanosoma_brucei_TREU927 | product=zinc finger protein family member, putative (ZC3H28) | location=Tb927_09_v5.1:1510030-1513122(-) | length=1030 | sequence_SO=chromosome | SO=protein_coding
Tb927.9.1970_VALGSSALWSDK_6	-0.528952	4.12381	-3.63127	0.00637521	0.219612	-2.03269	GGANTKKSLRVALGSSALWSDKGSAISDTLS	Tb927.9.1970	>Tb927.9.1970 | organism=Trypanosoma_brucei_TREU927 | product=syntaxin binding protein 1, putative | location=Tb927_09_v5.1:445805-447733(-) | length=642 | sequence_SO=chromosome | SO=protein_coding
Tb927.10.1150_SGGDSSGDVNIR_1	-0.351476	6.04968	-3.70106	0.0057544	0.211565	-2.0454	QFGPAAPPDETLVGRSGGDSSGDVNIRACGL	Tb927.10.1150	>Tb927.10.1150 | organism=Trypanosoma_brucei_TREU927 | product=hypothetical protein, conserved | location=Tb927_10_v5.1:306839-309841(-) | length=1000 | sequence_SO=chromosome | SO=protein_coding;>Tb11.0540 | organism=Trypanosoma_brucei_TREU927 | product=c
Tb927.11.14090_DTTTSATAANNASASGSAVAENVNEGAGENGSA_32	2.09229	5.25564	3.63757	0.00631633	0.219612	-2.04875	SAVAENVNEGAGENGSA______________	Tb927.11.14090	>Tb927.11.14090 | organism=Trypanosoma_brucei_TREU927 | product=hypothetical protein, conserved | location=Tb927_11_v5.1:3731214-3732656(+) | length=480 | sequence_SO=chromosome | SO=protein_coding
Tb927.11.6810_VVTVTTGR_6	-0.401961	6.16382	-3.69684	0.00579002	0.212034	-2.05211	CLPDSTLAEKVVTVTTGRESDGHGRGATADL	Tb927.11.6810	>Tb927.11.6810 | organism=Trypanosoma_brucei_TREU927 | product=tubulin-tyrsoine ligase-like protein, putative (TTL) | location=Tb927_11_v5.1:1920890-1923832(-) | length=980 | sequence_SO=chromosome | SO=protein_coding
Tb927.7.3550_SIFGEPLPHEDDTATSLIR_1	0.434161	5.00339	3.64324	0.00626388	0.219612	-2.0544	______________MSIFGEPLPHEDDTATS	Tb927.7.3550	>Tb927.7.3550 | organism=Trypanosoma_brucei_TREU927 | product=hypothetical protein, conserved | location=Tb927_07_v5.1:914750-918475(-) | length=1241 | sequence_SO=chromosome | SO=protein_coding
Tb927.11.2140_TAQQPVSPLK_7	0.626897	7.41988	3.71249	0.00565896	0.210505	-2.06137	RERNSKAQKTAQQPVSPLKEGRPRKGNRSVA	Tb927.11.2140	>Tb927.11.2140 | organism=Trypanosoma_brucei_TREU927 | product=hypothetical protein, conserved | location=Tb927_11_v5.1:607583-610924(+) | length=1113 | sequence_SO=chromosome | SO=protein_coding
Tb927.10.3900_AGSVSPPQR_5	-0.340922	6.90635	-3.70721	0.00570283	0.210505	-2.06729	EESSRWAESLKAGSVSPPQRTIAYGSGPTPK	Tb927.10.3900	>Tb927.10.3900 | organism=Trypanosoma_brucei_TREU927 | product=protein kinase, putative | location=Tb927_10_v5.1:1032255-1034477(-) | length=740 | sequence_SO=chromosome | SO=protein_coding
Tb927.3.980_VEMGFSR_6	-0.492982	6.90682	-3.70825	0.00569419	0.210505	-2.06984	QATVVPVGERVEMGFSRESSVTRERAPGPTL	Tb927.3.980	>Tb927.3.980 | organism=Trypanosoma_brucei_TREU927 | product=hypothetical protein, conserved | location=Tb927_03_v5.1:240544-242646(+) | length=700 | sequence_SO=chromosome | SO=protein_coding
Tb927.11.11770_PLSLSATPYTPTNPK_12	-0.566744	3.45717	-3.57727	0.0069042	0.223842	-2.07706	AGAKPLSLSATPYTPTNPKISSKFPATPEAQ	Tb927.11.11770	>Tb927.11.11770 | organism=Trypanosoma_brucei_TREU927 | product=eukaryotic translation initiation factor 4e, putative | location=Tb927_11_v5.1:3155592-3156920(+) | length=442 | sequence_SO=chromosome | SO=protein_coding
Tb927.2.3660_SSLPLSR_2	-0.401423	5.85771	-3.66569	0.00606053	0.216996	-2.0827	SALQLPPETGGRMKSSLPLSRSTESLADNGQ	Tb927.2.3660	>Tb927.2.3660 | organism=Trypanosoma_brucei_TREU927 | product=paraflagellar rod component, putative (PFC10) | location=Tb927_02_v5.1:649061-659794(-) | length=3577 | sequence_SO=chromosome | SO=protein_coding
Tb927.9.9290_TPQASPAIAPDTPPLPPISAEDLQQMSVDEQR_12	0.543882	3.93259	3.57587	0.00691853	0.223842	-2.08612	AVPRTPQASPAIAPDTPPLPPISAEDLQQMS	Tb927.9.9290	>Tb927.9.9290 | organism=Trypanosoma_brucei_TREU927 | product=Polyadenylate-binding protein 1 (Poly(A)-binding protein 1) (PABP 1) (PABP1) | location=Tb927_09_v5.1:1478262-1479962(-) | length=566 | sequence_SO=chromosome | SO=protein_coding
Tb927.11.10540_IATLNDTISSMK_9	-0.327686	6.54566	-3.68388	0.00590101	0.215247	-2.08715	VEHQREKIATLNDTISSMKVESTIMETYKEK	Tb927.11.10540	>Tb927.11.10540 | organism=Trypanosoma_brucei_TREU927 | product=hypothetical protein, conserved | location=Tb927_11_v5.1:2804994-2807561(+) | length=855 | sequence_SO=chromosome | SO=protein_coding
Tb927.11.5000_LSSTADESGGAK_3	-0.324593	6.65778	-3.67563	0.00597275	0.215985	-2.10351	KKTTSHRPTKEDKLSSTADESGGAKTAEEVL	Tb927.11.5000	>Tb927.11.5000 | organism=Trypanosoma_brucei_TREU927 | product=dynein intermediate chain IC78, putative | location=Tb927_11_v5.1:1425525-1427492(+) | length=655 | sequence_SO=chromosome | SO=protein_coding
Tb927.11.12560_SDVEILR_1	-0.536408	6.7002	-3.67354	0.00599116	0.215985	-2.1046	WVAERGAAITLEASKSDVEILRGGPEVREAG	Tb927.11.12560	>Tb927.11.12560 | organism=Trypanosoma_brucei_TREU927 | product=hypothetical protein | location=Tb927_11_v5.1:3367293-3369647(+) | length=784 | sequence_SO=chromosome | SO=protein_coding
Tb927.7.7320_GGAETGETMEPSGFGTSPGR_16	0.414839	4.92836	3.6057	0.0066201	0.220699	-2.10692	GGAETGETMEPSGFGTSPGRSVTGEDEGDIQ	Tb927.7.7320	>Tb927.7.7320 | organism=Trypanosoma_brucei_TREU927 | product=hypothetical protein, conserved | location=Tb927_07_v5.1:2112038-2114194(-) | length=718 | sequence_SO=chromosome | SO=protein_coding
Tb927.11.16890_ASPFSAAK_2	0.560051	6.51202	3.65374	0.00616786	0.219334	-2.11119	NDTGSPVRKFPQPKASPFSAAKDKQGRSPIS	Tb927.11.16890	>Tb927.11.16890 | organism=Trypanosoma_brucei_TREU927 | product=hypothetical protein, conserved | location=Tb927_11_v5.1:4497532-4503711(-) | length=2059 | sequence_SO=chromosome | SO=protein_coding
Tb927.1.1370_DFNATSASAK_8	-0.384781	5.11193	-3.61847	0.00649661	0.22018	-2.11218	SVKKGATKDFNATSASAKGSSVSDEATDKHY	Tb927.1.1370	>Tb927.1.1370 | organism=Trypanosoma_brucei_TREU927 | product=rRNA biogenesis protein, putative | location=Tb927_01_v5.1:350095-352134(+) | length=679 | sequence_SO=chromosome | SO=protein_coding;>Tb11.v5.0391 | organism=Trypanosoma_brucei_TREU927 | produc
Tb927.3.1030_DTLGTATRPNEGLLSPVGPPDFSSWR_15	-0.506944	6.39166	-3.66507	0.00606606	0.216996	-2.11352	RDTLGTATRPNEGLLSPVGPPDFSSWRTEAP	Tb927.3.1030	>Tb927.3.1030 | organism=Trypanosoma_brucei_TREU927 | product=RNA-binding protein (RPB28) | location=Tb927_03_v5.1:253218-254291(+) | length=357 | sequence_SO=chromosome | SO=protein_coding
Tb927.10.2880_ATSTGLQR_2	-0.354845	5.6839	-3.63331	0.00635609	0.219612	-2.12055	YSPRGVSPNGTGGRATSTGLQRKSSVLGRFP	Tb927.10.2880	>Tb927.10.2880 | organism=Trypanosoma_brucei_TREU927 | product=calcium channel protein, putative | location=Tb927_10_v5.1:737081-745162(+) | length=2693 | sequence_SO=chromosome | SO=protein_coding
Tb927.1.700_AVDSPLITEDQNIPEGHMALDIGPK_4	0.390465	5.21802	3.61171	0.00656165	0.220267	-2.12186	LPIDHVCHTEFKAVDSPLITEDQNIPEGHMA	Tb927.1.700	>Tb927.1.700 | organism=Trypanosoma_brucei_TREU927 | product=phosphoglycerate kinase (PGKC) | location=Tb927_01_v5.1:231788-233110(-) | length=440 | sequence_SO=chromosome | SO=protein_coding;>Tb927.1.710 | organism=Trypanosoma_brucei_TREU927 | product=pho
Tb927.7.1880_TSSMTFIAALQENLR_5	-0.537885	4.22937	-3.5675	0.00700487	0.224568	-2.12644	AVYSSVEEGPRTSSMTFIAALQENLRHSDDP	Tb927.7.1880	>Tb927.7.1880 | organism=Trypanosoma_brucei_TREU927 | product=zinc finger protein, putative | location=Tb927_07_v5.1:451178-452059(+) | length=293 | sequence_SO=chromosome | SO=protein_coding;>Tb927.7.1840 | organism=Trypanosoma_brucei_TREU927 | product=zi
Tb927.3.4180_ASSPGSMTSR_3	-0.504339	4.75352	-3.58318	0.00684417	0.223279	-2.13763	RDGKGGCSCKSPRASSPGSMTSRTFKASITH	Tb927.3.4180	>Tb927.3.4180 | organism=Trypanosoma_brucei_TREU927 | product=hypothetical protein | location=Tb927_03_v5.1:1172565-1173791(-) | length=408 | sequence_SO=chromosome | SO=protein_coding
Tb927.8.5710_QSSFLTSATPSSVGAK_2	-0.473904	5.29662	-3.60075	0.0066687	0.221454	-2.14776	SSSRARMSAYKMSRQSSFLTSATPSSVGAKP	Tb927.8.5710	>Tb927.8.5710 | organism=Trypanosoma_brucei_TREU927 | product=recombination initiation protein NBS1, putative | location=Tb927_08_v5.1:1687940-1691349(+) | length=918 | sequence_SO=chromosome | SO=protein_coding
Tb927.10.5960_YSESERESK_4	-0.512612	6.56742	-3.64139	0.0062809	0.219612	-2.14915	GNVVIADTSRHKYSESERESKSRKCDSSVPS	Tb927.10.5960	>Tb927.10.5960 | organism=Trypanosoma_brucei_TREU927 | product=engulfment and cell motility domain 2, putative | location=Tb927_10_v5.1:1496314-1497693(-) | length=459 | sequence_SO=chromosome | SO=protein_coding;>Tb11.v5.0191 | organism=Trypanosoma_brucei
Tb927.3.4270_VDPATSGDLSDAVSK_6	-0.360488	5.99685	-3.61597	0.00652055	0.22018	-2.15562	ILDFDELIDKVDPATSGDLSDAVSKHMSTDT	Tb927.3.4270	>Tb927.3.4270 | organism=Trypanosoma_brucei_TREU927 | product=hypothetical protein, conserved | location=Tb927_03_v5.1:1200835-1203585(-) | length=916 | sequence_SO=chromosome | SO=protein_coding
Tb927.5.2820_VTSPSTAK_3	0.581779	4.47757	3.53732	0.00732553	0.226415	-2.16482	PNSPAVVSSHSPKVTSPSTAKEKGADDLVDP	Tb927.5.2820	>Tb927.5.2820 | organism=Trypanosoma_brucei_TREU927 | product=protein kinase, putative | location=Tb927_05_v5.1:947334-950426(-) | length=1030 | sequence_SO=chromosome | SO=protein_coding
Tb927.11.3700_NINAGGPLTPSPVLGSPLNPMFK_16	-0.423051	4.58364	-3.54996	0.00718936	0.226415	-2.16732	NINAGGPLTPSPVLGSPLNPMFKAYPKYGSH	Tb927.11.3700	>Tb927.11.3700 | organism=Trypanosoma_brucei_TREU927 | product=hypothetical protein, conserved | location=Tb927_11_v5.1:1087070-1088719(+) | length=549 | sequence_SO=chromosome | SO=protein_coding
Tb927.10.3540_SGSRSSATEGNASIGK_3	-0.414196	7.06802	-3.63116	0.00637623	0.219612	-2.18393	RVSLHSGDTSDRRSGSRSSATEGNASIGKTW	Tb927.10.3540	>Tb927.10.3540 | organism=Trypanosoma_brucei_TREU927 | product=hypothetical protein, conserved | location=Tb927_10_v5.1:915333-916013(+) | length=226 | sequence_SO=chromosome | SO=protein_coding
Tb927.10.3540_SGSRSSATEGNASIGK_5	-0.414196	7.06802	-3.63116	0.00637623	0.219612	-2.18393	SLHSGDTSDRRSGSRSSATEGNASIGKTWRI	Tb927.10.3540	>Tb927.10.3540 | organism=Trypanosoma_brucei_TREU927 | product=hypothetical protein, conserved | location=Tb927_10_v5.1:915333-916013(+) | length=226 | sequence_SO=chromosome | SO=protein_coding
Tb927.9.12070_FADGTLWDEQRPSPQSAPAIGSSPQK_22	0.374097	6.89589	3.61857	0.00649566	0.22018	-2.1847	WDEQRPSPQSAPAIGSSPQKSAVLTPFDTAI	Tb927.9.12070	>Tb927.9.12070 | organism=Trypanosoma_brucei_TREU927 | product=hypothetical protein, conserved | location=Tb927_09_v5.1:1880408-1883400(+) | length=995 | sequence_SO=chromosome | SO=protein_coding
Tb927.7.7530_NTSGSVASFER_3	-0.390938	5.62091	-3.5845	0.00683081	0.223279	-2.18582	AAKVGCVMDFGTRNTSGSVASFERGGSLFSP	Tb927.7.7530	>Tb927.7.7530 | organism=Trypanosoma_brucei_TREU927 | product=receptor-type adenylate cyclase GRESAG 4, putative | location=Tb927_07_v5.1:2186641-2191514(+) | length=1243 | sequence_SO=chromosome | SO=protein_coding;>Tb927.7.7520 | organism=Trypanosoma_bru
Tb927.10.460_ADSPDSGTEVK_6	-0.439553	6.39901	-3.61444	0.00653529	0.22018	-2.18822	RVGVYPEVSRADSPDSGTEVKRDEDYNALQT	Tb927.10.460	>Tb927.10.460 | organism=Trypanosoma_brucei_TREU927 | product=NIMA-related protein kinase (NRKC) | location=Tb927_10_v5.1:119555-121849(+) | length=764 | sequence_SO=chromosome | SO=protein_coding
Tb927.10.2930_GASGLNNEGNDR_3	-0.331092	7.2541	-3.6256	0.00642868	0.22018	-2.19671	VESNGGAEDRGERGASGLNNEGNDRTVGGCV	Tb927.10.2930	>Tb927.10.2930 | organism=Trypanosoma_brucei_TREU927 | product=hypothetical protein, conserved | location=Tb927_10_v5.1:761087-763336(+) | length=749 | sequence_SO=chromosome | SO=protein_coding
Tb927.9.15290_STAQEADVDEK_1	-0.304912	8.08728	-3.63453	0.00634461	0.219612	-2.19874	SEDAEEPSCEVISVKSTAQEADVDEKPQCLA	Tb927.9.15290	>Tb927.9.15290 | organism=Trypanosoma_brucei_TREU927 | product=hypothetical protein, conserved | location=Tb927_09_v5.1:2370992-2375128(+) | length=1378 | sequence_SO=chromosome | SO=protein_coding
Tb927.6.1660_NLEINSGLPSPTLAQQELDAMAQK_12	0.366872	6.98265	3.60549	0.00662217	0.220699	-2.20474	DALRNLEINSGLPSPTLAQQELDAMAQKHAG	Tb927.6.1660	>Tb927.6.1660 | organism=Trypanosoma_brucei_TREU927 | product=hypothetical protein, conserved | location=Tb927_06_v5.1:560254-561966(-) | length=570 | sequence_SO=chromosome | SO=protein_coding
Tb927.11.12490_PLVNPELLLASPTDSTR_11	0.649917	4.13523	3.49106	0.00784756	0.230087	-2.20658	PKRQKPLVNPELLLASPTDSTRGGSKQFVRA	Tb927.11.12490	>Tb927.11.12490 | organism=Trypanosoma_brucei_TREU927 | product=hypothetical protein, conserved | location=Tb927_11_v5.1:3349505-3351166(+) | length=553 | sequence_SO=chromosome | SO=protein_coding
Tb927.10.800_IEEPYTTK_6	-0.406652	6.15688	-3.59126	0.00676288	0.222982	-2.20663	HIRRMLEGDRIEEPYTTKLWEQINTDEGRRT	Tb927.10.800	>Tb927.10.800 | organism=Trypanosoma_brucei_TREU927 | product=hypothetical protein, conserved | location=Tb927_10_v5.1:206189-207409(+) | length=406 | sequence_SO=chromosome | SO=protein_coding
Tb927.10.800_IEEPYTTK_7	-0.406652	6.15688	-3.59126	0.00676288	0.222982	-2.20663	IRRMLEGDRIEEPYTTKLWEQINTDEGRRTN	Tb927.10.800	>Tb927.10.800 | organism=Trypanosoma_brucei_TREU927 | product=hypothetical protein, conserved | location=Tb927_10_v5.1:206189-207409(+) | length=406 | sequence_SO=chromosome | SO=protein_coding
Tb927.11.15800_TVSTNLSSVLPAR_7	-0.451308	6.21969	-3.58435	0.00683225	0.223279	-2.21348	FHASKFDTRTVSTNLSSVLPARAPAGSTMEE	Tb927.11.15800	>Tb927.11.15800 | organism=Trypanosoma_brucei_TREU927 | product=hypothetical protein, conserved | location=Tb927_11_v5.1:4180926-4183307(-) | length=793 | sequence_SO=chromosome | SO=protein_coding
Tb927.10.14300_SDDITNTLSAGER_7	-0.384294	6.21407	-3.57281	0.00695002	0.223842	-2.23084	SQQTELQHKSDDITNTLSAGERRPLELQATM	Tb927.10.14300	>Tb927.10.14300 | organism=Trypanosoma_brucei_TREU927 | product=protein kinase, putative,serine/threonine protein kinase, putative | location=Tb927_10_v5.1:3473784-3477035(-) | length=1083 | sequence_SO=chromosome | SO=protein_coding
Tb927.1.4310_DGYGTRAPGTAR_10	-0.454774	5.20004	-3.53791	0.00731914	0.226415	-2.23268	LREGSRDGYGTRAPGTARDAPNAAQSPYNIR	Tb927.1.4310	>Tb927.1.4310 | organism=Trypanosoma_brucei_TREU927 | product=hypothetical protein, conserved | location=Tb927_01_v5.1:890927-895843(+) | length=1638 | sequence_SO=chromosome | SO=protein_coding
Tb927.4.3420_DPATDQNSQGDRGDSAK_8	-0.422333	5.15911	-3.53191	0.00738465	0.226415	-2.23801	VDGMCTPKDPATDQNSQGDRGDSAKF_____	Tb927.4.3420	>Tb927.4.3420 | organism=Trypanosoma_brucei_TREU927 | product=serine/threonine-protein kinase, putative,protein kinase, putative | location=Tb927_04_v5.1:892137-893948(-) | length=603 | sequence_SO=chromosome | SO=protein_coding
Tb927.5.3250_TDTPPPYQAAVMSNINEMK_3	-0.760685	2.64727	-3.45138	0.00832676	0.233111	-2.23876	AAWQQPPPPPPPRTDTPPPYQAAVMSNINEM	Tb927.5.3250	>Tb927.5.3250 | organism=Trypanosoma_brucei_TREU927 | product=hypothetical protein, conserved | location=Tb927_05_v5.1:1068696-1073369(-) | length=1557 | sequence_SO=chromosome | SO=protein_coding
Tb927.9.4760_GTTATPDDVR_3	-0.470128	5.52916	-3.5457	0.00723498	0.226415	-2.24381	SGQSPVGRGGVLKGTTATPDDVRHVRAKPPP	Tb927.9.4760	>Tb927.9.4760 | organism=Trypanosoma_brucei_TREU927 | product=hypothetical protein, conserved | location=Tb927_09_v5.1:867972-870056(+) | length=350 | sequence_SO=chromosome | SO=protein_coding
Tb927.8.5300_QSTNDGVFR_3	-0.405877	6.13511	-3.55138	0.00717422	0.226415	-2.26029	QFDGTQRSIATARQSTNDGVFRRQFLAELQQ	Tb927.8.5300	>Tb927.8.5300 | organism=Trypanosoma_brucei_TREU927 | product=hypothetical protein, conserved | location=Tb927_08_v5.1:1577951-1579639(+) | length=562 | sequence_SO=chromosome | SO=protein_coding
Tb927.11.1660_QDDDGGEEDTPER_10	-0.498677	4.36012	-3.47482	0.00804011	0.232061	-2.26595	KRAETKQDDDGGEEDTPERLGVIPGITLDDM	Tb927.11.1660	>Tb927.11.1660 | organism=Trypanosoma_brucei_TREU927 | product=vesicular transport protein (CDC48 homologue), putative | location=Tb927_11_v5.1:509071-511059(-) | length=662 | sequence_SO=chromosome | SO=protein_coding
Tb927.4.4530_NAGESEEESPNER_5	-0.525829	3.51685	-3.44043	0.00846435	0.233426	-2.27426	EGQCQFRLSRKNAGESEEESPNERSVATSHA	Tb927.4.4530	>Tb927.4.4530 | organism=Trypanosoma_brucei_TREU927 | product=hypothetical protein, conserved | location=Tb927_04_v5.1:1243342-1246767(-) | length=1141 | sequence_SO=chromosome | SO=protein_coding
Tb927.3.1920_SNTPSSSAK_3	-0.500437	6.70247	-3.55976	0.00708562	0.226373	-2.2751	NNKLSPVRMGGTKSNTPSSSAKMSGPTSSDA	Tb927.3.1920	>Tb927.3.1920 | organism=Trypanosoma_brucei_TREU927 | product=NOT5 protein (NOT5) | location=Tb927_03_v5.1:505299-507113(-) | length=604 | sequence_SO=chromosome | SO=protein_coding
Tb927.10.850_RLSHPYPQFAK_3	0.366531	7.43022	3.57202	0.00695807	0.223842	-2.27697	VVKQAEKERRFARRLSHPYPQFAKGSHTE__	Tb927.10.850	>Tb927.10.850 | organism=Trypanosoma_brucei_TREU927 | product=hypothetical protein, conserved | location=Tb927_10_v5.1:225146-229654(+) | length=1502 | sequence_SO=chromosome | SO=protein_coding
Tb927.3.5120_GDWRPASPLSR_7	0.503703	4.85572	3.46782	0.00812463	0.232362	-2.28303	DKVNEYKARGDWRPASPLSRAAKSSLNQFSE	Tb927.3.5120	>Tb927.3.5120 | organism=Trypanosoma_brucei_TREU927 | product=hypothetical protein, conserved | location=Tb927_03_v5.1:1435684-1437804(+) | length=706 | sequence_SO=chromosome | SO=protein_coding
Tb927.10.10050_ASTSAEGSLK_4	-0.357993	5.98748	-3.52788	0.00742904	0.226415	-2.28714	SGLSEPKKNVLRASTSAEGSLKRSGDASERV	Tb927.10.10050	>Tb927.10.10050 | organism=Trypanosoma_brucei_TREU927 | product=hypothetical protein, conserved | location=Tb927_10_v5.1:2475035-2478700(+) | length=1221 | sequence_SO=chromosome | SO=protein_coding
Tb927.7.2240_GSSRDLQGR_2	-0.450003	5.29065	-3.50198	0.00772087	0.22942	-2.28861	RPRTESNYRPQSNRGSSRDLQGRSRGWKY__	Tb927.7.2240	>Tb927.7.2240 | organism=Trypanosoma_brucei_TREU927 | product=hypothetical protein, conserved | location=Tb927_07_v5.1:578374-580008(-) | length=544 | sequence_SO=chromosome | SO=protein_coding
Tb927.7.2240_GSSRDLQGR_3	-0.450003	5.29065	-3.50198	0.00772087	0.22942	-2.28861	PRTESNYRPQSNRGSSRDLQGRSRGWKY___	Tb927.7.2240	>Tb927.7.2240 | organism=Trypanosoma_brucei_TREU927 | product=hypothetical protein, conserved | location=Tb927_07_v5.1:578374-580008(-) | length=544 | sequence_SO=chromosome | SO=protein_coding
Tb927.1.1530_GFADSVR_5	-0.332369	6.10934	-3.53146	0.00738957	0.226415	-2.28961	SVSSTGTNSTRGFADSVRCGVLASGAKASGG	Tb927.1.1530	>Tb927.1.1530 | organism=Trypanosoma_brucei_TREU927 | product=protein kinase, putative | location=Tb927_01_v5.1:385710-390938(+) | length=1742 | sequence_SO=chromosome | SO=protein_coding
Tb927.7.2660_SVTLGDASVTTQPAVVR_1	-0.348378	5.60484	-3.5129	0.00759633	0.22942	-2.29152	TCPGSPTGSLFGANRSVTLGDASVTTQPAVV	Tb927.7.2660	>Tb927.7.2660 | organism=Trypanosoma_brucei_TREU927 | product=zinc finger protein family member, putative (ZC3H20) | location=Tb927_07_v5.1:682981-684198(-) | length=405 | sequence_SO=chromosome | SO=protein_coding
Tb11.v5.0509_AGSEEPGNSGSR_3	0.465956	5.11813	3.48564	0.00791134	0.230209	-2.29622	LLVGDKVADTFSRAGSEEPGNSGSRLSTPTG	Tb11.v5.0509	>Tb11.v5.0509 | organism=Trypanosoma_brucei_TREU927 | product=hypothetical protein, conserved | location=Tb927_11_bin_v5.1:2106685-2107941(+) | length=418 | sequence_SO=random_sequence | SO=protein_coding;>Tb927.10.9040 | organism=Trypanosoma_brucei_TREU92
Tb927.11.740_VSIVALDIFTGNK_2	-0.322226	6.41693	-3.53588	0.00734125	0.226415	-2.29841	DLSVSKTGKHGHAKVSIVALDIFTGNKMEDQ	Tb927.11.740	>Tb927.11.740 | organism=Trypanosoma_brucei_TREU927 | product=eukaryotic translation initiation factor 5a, putative (eIF-5A) | location=Tb927_11_v5.1:183340-185046(+) | length=166 | sequence_SO=chromosome | SO=protein_coding
Tb927.10.970_IALSSVFESK_4	-0.769928	4.76134	-3.46595	0.00814728	0.232362	-2.29921	TASAGVSDGQHRIALSSVFESKDARKLSKGS	Tb927.10.970	>Tb927.10.970 | organism=Trypanosoma_brucei_TREU927 | product=hypothetical protein, conserved | location=Tb927_10_v5.1:262544-267814(+) | length=1756 | sequence_SO=chromosome | SO=protein_coding
Tb927.10.2950_ESQSVQTRPVHK_2	-0.372381	4.91516	-3.47884	0.00799193	0.231391	-2.30118	RWQKDSEGRKKTLKESQSVQTRPVHKGSSLF	Tb927.10.2950	>Tb927.10.2950 | organism=Trypanosoma_brucei_TREU927 | product=hypothetical protein, conserved | location=Tb927_10_v5.1:766784-772387(+) | length=1867 | sequence_SO=chromosome | SO=protein_coding
Tb927.10.2240_VDNVDTADNTR_6	0.361527	6.75069	3.53797	0.0073185	0.226415	-2.3012	RGHWGRNEEKVDNVDTADNTRVTEGDAARST	Tb927.10.2240	>Tb927.10.2240 | organism=Trypanosoma_brucei_TREU927 | product=hypothetical protein, conserved | location=Tb927_10_v5.1:578334-580100(+) | length=588 | sequence_SO=chromosome | SO=protein_coding
Tb927.4.4280_SSDLLPK_2	-0.352572	6.40253	-3.52854	0.00742169	0.226415	-2.30482	KYNGALVRDPTKRKSSDLLPKNLRKCPYCRR	Tb927.4.4280	>Tb927.4.4280 | organism=Trypanosoma_brucei_TREU927 | product=hypothetical protein, conserved | location=Tb927_04_v5.1:1133662-1134654(-) | length=330 | sequence_SO=chromosome | SO=protein_coding;>Tb927.4.4260 | organism=Trypanosoma_brucei_TREU927 | produc
Tb927.11.12840_SFIVAGLHADRR_1	0.306192	7.24081	3.54617	0.00722993	0.226415	-2.30897	AASQTSPAAKGEGRKSFIVAGLHADRRDRHP	Tb927.11.12840	>Tb927.11.12840 | organism=Trypanosoma_brucei_TREU927 | product=hypothetical protein, conserved | location=Tb927_11_v5.1:3435054-3446945(-) | length=3963 | sequence_SO=chromosome | SO=protein_coding
Tb927.10.3820_SVSLRGDASEGLK_3	0.392772	5.8297	3.49335	0.00782084	0.230087	-2.32082	RTAPVSRRVSRARSVSLRGDASEGLKEAPRV	Tb927.10.3820	>Tb927.10.3820 | organism=Trypanosoma_brucei_TREU927 | product=hypothetical protein, conserved | location=Tb927_10_v5.1:1004326-1010769(-) | length=2147 | sequence_SO=chromosome | SO=protein_coding
Tb927.6.1660_NLEINSGLPSPTLAQQELDAMAQK_10	0.308069	7.61863	3.54102	0.00728537	0.226415	-2.32244	LEDALRNLEINSGLPSPTLAQQELDAMAQKH	Tb927.6.1660	>Tb927.6.1660 | organism=Trypanosoma_brucei_TREU927 | product=hypothetical protein, conserved | location=Tb927_06_v5.1:560254-561966(-) | length=570 | sequence_SO=chromosome | SO=protein_coding
Tb927.8.1290_GLEASSERPAK_5	0.333087	6.1334	3.50156	0.00772575	0.22942	-2.32382	THDATTRSEGKGLEASSERPAKVERPVKAER	Tb927.8.1290	>Tb927.8.1290 | organism=Trypanosoma_brucei_TREU927 | product=hypothetical protein, conserved | location=Tb927_08_v5.1:415829-419149(-) | length=1106 | sequence_SO=chromosome | SO=protein_coding
Tb927.10.12030_GNAHYSVSDSK_8	-0.372839	5.76657	-3.49272	0.00782819	0.230087	-2.32898	TSRERFHKGNAHYSVSDSKPTKRRKRDHSVD	Tb927.10.12030	>Tb927.10.12030 | organism=Trypanosoma_brucei_TREU927 | product=hypothetical protein, conserved | location=Tb927_10_v5.1:2923512-2924264(+) | length=250 | sequence_SO=chromosome | SO=protein_coding
Tb927.11.14070_ANGSATETPGESSTAFVR_4	0.369613	5.24181	3.46361	0.00817592	0.232362	-2.3351	VESKSEAGGHIRANGSATETPGESSTAFVRI	Tb927.11.14070	>Tb927.11.14070 | organism=Trypanosoma_brucei_TREU927 | product=protein kinase, putative | location=Tb927_11_v5.1:3720689-3724276(+) | length=1195 | sequence_SO=chromosome | SO=protein_coding
Tb927.8.5710_NGTPESEETNGGNRR_3	-0.436197	4.58895	-3.43442	0.0085409	0.233426	-2.33706	FKVKRVALTKPERNGTPESEETNGGNRRASA	Tb927.8.5710	>Tb927.8.5710 | organism=Trypanosoma_brucei_TREU927 | product=recombination initiation protein NBS1, putative | location=Tb927_08_v5.1:1687940-1691349(+) | length=918 | sequence_SO=chromosome | SO=protein_coding
Tb927.10.6580_YASFSPK_5	0.404567	6.76392	3.50739	0.00765899	0.22942	-2.34409	ESMHLGTIYTRYASFSPKEGCLVNLLNDVTG	Tb927.10.6580	>Tb927.10.6580 | organism=Trypanosoma_brucei_TREU927 | product=hypothetical protein | location=Tb927_10_v5.1:1665051-1666700(+) | length=549 | sequence_SO=chromosome | SO=protein_coding
Tb927.11.1890_KDSLAPSATNADITK_3	0.374707	8.32131	3.53526	0.00734796	0.226415	-2.34409	RHSGSEKTPATQKKDSLAPSATNADITKVKI	Tb927.11.1890	>Tb927.11.1890 | organism=Trypanosoma_brucei_TREU927 | product=hypothetical protein, conserved | location=Tb927_11_v5.1:554775-555812(-) | length=326 | sequence_SO=chromosome | SO=protein_coding
Tb927.4.310_TESWNVSALGR_7	-0.465422	6.17571	-3.48781	0.00788568	0.230209	-2.35716	KSAHVSHERTESWNVSALGRFTSSLSDLSKH	Tb927.4.310	>Tb927.4.310 | organism=Trypanosoma_brucei_TREU927 | product=hypothetical protein, conserved | location=Tb927_04_v5.1:80881-100722(-) | length=6613 | sequence_SO=chromosome | SO=protein_coding
Tb927.7.5340_ETKPETGGGEGAGEDGAEMDDLGGESDDTGVLVIPLDQR_26	0.402965	5.95179	3.46989	0.00809955	0.232362	-2.35778	GAGEDGAEMDDLGGESDDTGVLVIPLDQRVF	Tb927.7.5340	>Tb927.7.5340 | organism=Trypanosoma_brucei_TREU927 | product=hypothetical protein, conserved | location=Tb927_07_v5.1:1419326-1420822(+) | length=498 | sequence_SO=chromosome | SO=protein_coding
Tb927.11.13000_VSSITPGSGSVFGASPSTGVGR_8	0.389599	4.75405	3.40947	0.00886667	0.23672	-2.36789	VEMVCHRRVSSITPGSGSVFGASPSTGVGRF	Tb927.11.13000	>Tb927.11.13000 | organism=Trypanosoma_brucei_TREU927 | product=phospholipid-transporting ATPase, putative | location=Tb927_11_v5.1:3478575-3483284(-) | length=1569 | sequence_SO=chromosome | SO=protein_coding
Tb927.11.12720_ATELSLGSSPPEFQGTR_9	0.338318	5.60326	3.4526	0.00831165	0.233111	-2.36818	VGNLRRRATELSLGSSPPEFQGTRSPNCKPG	Tb927.11.12720	>Tb927.11.12720 | organism=Trypanosoma_brucei_TREU927 | product=hypothetical protein, conserved | location=Tb927_11_v5.1:3406802-3408280(-) | length=492 | sequence_SO=chromosome | SO=protein_coding
Tb927.7.5610_TTTPVSATTSR_9	-0.394651	6.62069	-3.49544	0.00779648	0.230087	-2.36844	GTSGSLRTTTPVSATTSRNRTVVTPYRGTRA	Tb927.7.5610	>Tb927.7.5610 | organism=Trypanosoma_brucei_TREU927 | product=hypothetical protein, conserved | location=Tb927_07_v5.1:1516847-1520119(+) | length=1090 | sequence_SO=chromosome | SO=protein_coding
Tb927.9.12800_SHLFGELK_1	-0.39651	7.48794	-3.50863	0.00764479	0.22942	-2.37279	AHEQNKNEVAEMLSKSHLFGELKPSNYSKSL	Tb927.9.12800	>Tb927.9.12800 | organism=Trypanosoma_brucei_TREU927 | product=hypothetical protein, conserved | location=Tb927_09_v5.1:2021042-2024221(+) | length=1059 | sequence_SO=chromosome | SO=protein_coding
Tb927.10.8390_SLATSEFIR_1	-0.363693	5.49313	-3.45127	0.0083281	0.233111	-2.37341	GLEELDTTRSIKLRRSLATSEFIREKMLGAV	Tb927.10.8390	>Tb927.10.8390 | organism=Trypanosoma_brucei_TREU927 | product=hypothetical protein, conserved | location=Tb927_10_v5.1:2069139-2080304(+) | length=3721 | sequence_SO=chromosome | SO=protein_coding
Tb927.8.2590_QQGPTNENTNSGPGSADAASR_15	0.805257	3.18598	3.34093	0.00983047	0.24418	-2.37694	KQQGPTNENTNSGPGSADAASRLRFLEEMLL	Tb927.8.2590	>Tb927.8.2590 | organism=Trypanosoma_brucei_TREU927 | product=hypothetical protein, conserved | location=Tb927_08_v5.1:762449-764086(+) | length=545 | sequence_SO=chromosome | SO=protein_coding
Tb927.11.1090_ASDSRSFLDPMPEGVPLSELGLDK_4	0.381374	6.77858	3.48437	0.00792624	0.230209	-2.38192	_____MSLAKLKASDSRSFLDPMPEGVPLSE;MNEHSHELAKLKASDSRSFLDPMPEGVPLSE	Tb927.11.1090	>Tb927.11.1090 | organism=Trypanosoma_brucei_TREU927 | product=calpain-like protein, putative,cytoskeleton assocociated protein, putative | location=Tb927_11_v5.1:279190-296707(+) | length=5837 | sequence_SO=chromosome | SO=protein_coding;>Tb927.11.1100 |
Tb927.6.3560_VAGRESFR_6	-0.388079	5.27848	-3.43206	0.00857117	0.233564	-2.38993	CVSSAERSRKVAGRESFRLICEERETLLMGK	Tb927.6.3560	>Tb927.6.3560 | organism=Trypanosoma_brucei_TREU927 | product=hypothetical protein, conserved | location=Tb927_06_v5.1:1060081-1064529(-) | length=1482 | sequence_SO=chromosome | SO=protein_coding
Tb927.10.3010_SPHAPLVAPPR_1	0.419031	5.77916	3.4421	0.0084433	0.233426	-2.39017	ETLQSIARKTETCLRSPHAPLVAPPRLLSPS	Tb927.10.3010	>Tb927.10.3010 | organism=Trypanosoma_brucei_TREU927 | product=hypothetical protein, conserved | location=Tb927_10_v5.1:786335-790006(+) | length=1223 | sequence_SO=chromosome | SO=protein_coding
Tb927.4.3970_AFVSFLPSPR_8	-0.329892	5.80025	-3.43811	0.00849385	0.233426	-2.40951	RQRSTNSRAFVSFLPSPREREVGTSGWSEMN	Tb927.4.3970	>Tb927.4.3970 | organism=Trypanosoma_brucei_TREU927 | product=hypothetical protein, conserved | location=Tb927_04_v5.1:1050685-1052148(-) | length=487 | sequence_SO=chromosome | SO=protein_coding
Tb927.10.11450_DASASAESVGNSGSR_5	-0.409323	5.8482	-3.43462	0.00853839	0.233426	-2.41701	IAPGDGGSPVRDASASAESVGNSGSRSGLVP	Tb927.10.11450	>Tb927.10.11450 | organism=Trypanosoma_brucei_TREU927 | product=TFIIF-stimulated CTD phosphatase, putative | location=Tb927_10_v5.1:2794186-2796375(+) | length=729 | sequence_SO=chromosome | SO=protein_coding
Tb927.10.11880_LSTPPRRPR_3	0.711937	4.77163	3.37358	0.00935833	0.24067	-2.41875	TANRPDIRNRGPRLSTPPRRPRNPAVILPSP	Tb927.10.11880	>Tb927.10.11880 | organism=Trypanosoma_brucei_TREU927 | product=hypothetical protein, conserved | location=Tb927_10_v5.1:2899890-2902019(+) | length=709 | sequence_SO=chromosome | SO=protein_coding
Tb11.v5.0220_DAANASLSTLASSTVSQGGGK_16	0.340145	6.52108	3.44772	0.00837253	0.233426	-2.4221	DAANASLSTLASSTVSQGGGKEKVISVPPAV	Tb11.v5.0220	>Tb11.v5.0220 | organism=Trypanosoma_brucei_TREU927 | product=hypothetical protein, conserved | location=Tb927_11_bin_v5.1:400178-400948(+) | length=256 | sequence_SO=random_sequence | SO=protein_coding;>Tb927.5.480 | organism=Trypanosoma_brucei_TREU927 |
Tb927.9.1600_LTAPSYDVDTLLTASMNEPK_13	0.43015	5.62741	3.4117	0.00883693	0.236631	-2.43202	EAKLTAPSYDVDTLLTASMNEPKSCKNCEDA	Tb927.9.1600	>Tb927.9.1600 | organism=Trypanosoma_brucei_TREU927 | product=hypothetical protein, conserved | location=Tb927_09_v5.1:373300-378117(-) | length=1605 | sequence_SO=chromosome | SO=protein_coding
Tb927.1.1370_GSSVSDEATDK_3	-0.365713	6.30185	-3.43944	0.00847696	0.233426	-2.43582	ATKDFNATSASAKGSSVSDEATDKHYDGEAE	Tb927.1.1370	>Tb927.1.1370 | organism=Trypanosoma_brucei_TREU927 | product=rRNA biogenesis protein, putative | location=Tb927_01_v5.1:350095-352134(+) | length=679 | sequence_SO=chromosome | SO=protein_coding;>Tb11.v5.0391 | organism=Trypanosoma_brucei_TREU927 | produc
Tb927.11.4610_SYVAPYFEK_1	-0.473775	7.50782	-3.46502	0.00815864	0.232362	-2.43979	RTTVRGEGIDPEKAKSYVAPYFEKSEDETAL	Tb927.11.4610	>Tb927.11.4610 | organism=Trypanosoma_brucei_TREU927 | product=protein kinase A regulatory subunit (PKA-R) | location=Tb927_11_v5.1:1327122-1328621(+) | length=499 | sequence_SO=chromosome | SO=protein_coding;>Tb11.v5.0587 | organism=Trypanosoma_brucei_TRE
Tb927.2.5760_LVTFGVRHSPK_9	0.479654	5.81605	3.40559	0.00891848	0.23672	-2.44379	TLSPDGRLVTFGVRHSPKMSRADVRSALIAH	Tb927.2.5760	>Tb927.2.5760 | organism=Trypanosoma_brucei_TREU927 | product=hypothetical protein, conserved | location=Tb927_02_v5.1:1034074-1043301(+) | length=3075 | sequence_SO=chromosome | SO=protein_coding
Tb927.5.500_GLGNSAGMR_5	0.390546	6.17218	3.41895	0.00874141	0.23612	-2.44787	SASPSAVYGSRGLGNSAGMRRRYNDEGSPAQ	Tb927.5.500	>Tb927.5.500 | organism=Trypanosoma_brucei_TREU927 | product=hypothetical protein, conserved | location=Tb927_05_v5.1:213281-217492(-) | length=1403 | sequence_SO=chromosome | SO=protein_coding;>Tb11.v5.0218 | organism=Trypanosoma_brucei_TREU927 | product=
Tb927.11.12640_EVSGTLQGGEASTSLEDTGGTTPLPK_3	-0.424702	6.79093	-3.43764	0.00849978	0.233426	-2.44921	TEELRDESSGNSKEVSGTLQGGEASTSLEDT	Tb927.11.12640	>Tb927.11.12640 | organism=Trypanosoma_brucei_TREU927 | product=hypothetical protein, conserved | location=Tb927_11_v5.1:3386421-3389345(+) | length=974 | sequence_SO=chromosome | SO=protein_coding
Tb927.4.4060_SETNALLALAGQEGTAAANSSNAGR_21	0.438072	5.13487	3.37038	0.0094034	0.24067	-2.45354	LLALAGQEGTAAANSSNAGRDLDGISDSDMT	Tb927.4.4060	>Tb927.4.4060 | organism=Trypanosoma_brucei_TREU927 | product=hypothetical protein, conserved | location=Tb927_04_v5.1:1078402-1081233(-) | length=943 | sequence_SO=chromosome | SO=protein_coding
Tb927.2.2720_SVDRPHSAYER_7	-7.50289	2.78162	-3.50552	0.00768034	0.22942	-2.45378	EMERLNEQRSVDRPHSAYERRGREASLHSSH	Tb927.2.2720	>Tb927.2.2720 | organism=Trypanosoma_brucei_TREU927 | product=protein kinase, putative | location=Tb927_02_v5.1:533630-538135(+) | length=1501 | sequence_SO=chromosome | SO=protein_coding
Tb927.3.3080_ADTSDISLSHEDLSR_3	0.34213	5.92862	3.40248	0.00896024	0.23672	-2.46008	VIELKQEPRSSQRADTSDISLSHEDLSRTGS	Tb927.3.3080	>Tb927.3.3080 | organism=Trypanosoma_brucei_TREU927 | product=serine/threonine-protein kinase Nek1, putative,protein kinase, putative | location=Tb927_03_v5.1:790214-791716(-) | length=500 | sequence_SO=chromosome | SO=protein_coding
Tb927.10.13800_QVGSNASQVAPR_4	0.346763	6.23196	3.41351	0.00881299	0.236631	-2.46049	PKSFAEAIKLGKQVGSNASQVAPRLVVAKGV	Tb927.10.13800	>Tb927.10.13800 | organism=Trypanosoma_brucei_TREU927 | product=hypothetical protein, conserved | location=Tb927_10_v5.1:3370491-3371462(-) | length=323 | sequence_SO=chromosome | SO=protein_coding
Tb927.10.13800_QVGSNASQVAPR_7	0.346763	6.23196	3.41351	0.00881299	0.236631	-2.46049	FAEAIKLGKQVGSNASQVAPRLVVAKGVKDH	Tb927.10.13800	>Tb927.10.13800 | organism=Trypanosoma_brucei_TREU927 | product=hypothetical protein, conserved | location=Tb927_10_v5.1:3370491-3371462(-) | length=323 | sequence_SO=chromosome | SO=protein_coding
Tb927.3.3180_DQGDADASSTMR_8	-0.475837	4.50903	-3.34552	0.00976265	0.24418	-2.46208	PTPEKRRRDQGDADASSTMRQDLLRRVTFEA	Tb927.3.3180	>Tb927.3.3180 | organism=Trypanosoma_brucei_TREU927 | product=Nucleoporin (TbNup98) | location=Tb927_03_v5.1:818056-821034(-) | length=992 | sequence_SO=chromosome | SO=protein_coding;>Tb11.v5.0584 | organism=Trypanosoma_brucei_TREU927 | product=hypothetic
Tb927.9.3130_RQYSVGR_4	-0.420373	5.40076	-3.38136	0.00924936	0.240043	-2.46464	LRNIPRVKREGRRQYSVGRSAVNLFVAEGDS	Tb927.9.3130	>Tb927.9.3130 | organism=Trypanosoma_brucei_TREU927 | product=hypothetical protein, conserved | location=Tb927_09_v5.1:681495-683195(-) | length=566 | sequence_SO=chromosome | SO=protein_coding
Tb927.7.2650_EGALRSDRK_6	-0.428078	8.17394	-3.45176	0.00832208	0.233111	-2.46794	SPGSKSVSLREGALRSDRKSTRELSPQSELK	Tb927.7.2650	>Tb927.7.2650 | organism=Trypanosoma_brucei_TREU927 | product=hypothetical protein, conserved | location=Tb927_07_v5.1:678884-680497(-) | length=537 | sequence_SO=chromosome | SO=protein_coding
Tb927.7.5220_GYAETDGSVLK_8	-0.358868	6.09847	-3.40535	0.00892163	0.23672	-2.47036	LRDVGECRGYAETDGSVLKDTSACFSSDRDS	Tb927.7.5220	>Tb927.7.5220 | organism=Trypanosoma_brucei_TREU927 | product=protein kinase, putative | location=Tb927_07_v5.1:1376015-1381285(+) | length=1678 | sequence_SO=chromosome | SO=protein_coding
Tb927.11.11600_QNAISER_5	-0.457153	4.61474	-3.34219	0.00981177	0.24418	-2.47273	YTKQEDDIKNKQNAISERGLSTSTNQKQTET	Tb927.11.11600	>Tb927.11.11600 | organism=Trypanosoma_brucei_TREU927 | product=hypothetical protein, conserved | location=Tb927_11_v5.1:3110682-3116660(+) | length=1992 | sequence_SO=chromosome | SO=protein_coding
Tb927.3.5530_NLPHNSPDEQLVEEQK_6	0.355548	6.00092	3.39702	0.00903396	0.236761	-2.4739	SDTTVTTEDRNLPHNSPDEQLVEEQKLRTNQ	Tb927.3.5530	>Tb927.3.5530 | organism=Trypanosoma_brucei_TREU927 | product=Tb-292 membrane associated protein (Tb-292) | location=Tb927_03_v5.1:1547383-1554963(+) | length=2463 | sequence_SO=chromosome | SO=protein_coding
Tb927.11.1430_SLSYMETK_4	-0.416684	5.0269	-3.35832	0.00957593	0.24277	-2.47692	GFPFVILSSDERSLSYMETKHDEFIRSDINY	Tb927.11.1430	>Tb927.11.1430 | organism=Trypanosoma_brucei_TREU927 | product=hypothetical protein, conserved | location=Tb927_11_v5.1:422497-424755(+) | length=752 | sequence_SO=chromosome | SO=protein_coding
Tb927.7.4500_VSTITGSSTK_5	-0.347773	4.95915	-3.35557	0.00961573	0.24277	-2.48306	KRKGGILGSERVSTITGSSTKAVRSIVKMFG	Tb927.7.4500	>Tb927.7.4500 | organism=Trypanosoma_brucei_TREU927 | product=hypothetical protein, conserved | location=Tb927_07_v5.1:1198019-1199605(-) | length=528 | sequence_SO=chromosome | SO=protein_coding;>Tb11.v5.0263 | organism=Trypanosoma_brucei_TREU927 | produc
Tb927.11.15800_GVSSSTEPSVR_9	-0.399391	6.29974	-3.4	0.00899358	0.23672	-2.48689	LLRESQKGVSSSTEPSVRVSPTRRSTVFGTQ	Tb927.11.15800	>Tb927.11.15800 | organism=Trypanosoma_brucei_TREU927 | product=hypothetical protein, conserved | location=Tb927_11_v5.1:4180926-4183307(-) | length=793 | sequence_SO=chromosome | SO=protein_coding
Tb927.11.8250_SYGTENPSAEVEV_1	0.324234	6.27134	3.38921	0.00914076	0.237891	-2.49454	SRQQFRHSRQKAARRSYGTENPSAEVEV___	Tb927.11.8250	>Tb927.11.8250 | organism=Trypanosoma_brucei_TREU927 | product=hypothetical protein, conserved | location=Tb927_11_v5.1:2320103-2320657(+) | length=184 | sequence_SO=chromosome | SO=protein_coding
Tb927.11.10820_GEPEETPKR_6	0.612624	4.95623	3.32746	0.0100326	0.246765	-2.50073	KGRSGARGPRGEPEETPKR____________	Tb927.11.10820	>Tb927.11.10820 | organism=Trypanosoma_brucei_TREU927 | product=protein kinase ck2 regulatory subunit, putative,casein kinase II beta chain, putative | location=Tb927_11_v5.1:2895189-2896073(+) | length=294 | sequence_SO=chromosome | SO=protein_coding
Tb927.11.15750_GEFDSLTK_5	-7.53823	2.79929	-3.45213	0.00831742	0.233111	-2.50191	LARQKYKQRDKGEFDSLTKEGDEEESSDITP	Tb927.11.15750	>Tb927.11.15750 | organism=Trypanosoma_brucei_TREU927 | product=AMP deaminase, putative | location=Tb927_11_v5.1:4169121-4173374(-) | length=1417 | sequence_SO=chromosome | SO=protein_coding
Tb927.7.4120_VTSGSIEDLLAK_2	-0.451808	5.59608	-3.36539	0.00947441	0.241819	-2.50328	RSTGKKAKGWDSVKVTSGSIEDLLAKATESG	Tb927.7.4120	>Tb927.7.4120 | organism=Trypanosoma_brucei_TREU927 | product=hypothetical protein, conserved | location=Tb927_07_v5.1:1093713-1095236(+) | length=507 | sequence_SO=chromosome | SO=protein_coding
Tb927.9.1970_EASPSITELSNVTR_3	0.527455	4.52958	3.29163	0.0105916	0.25599	-2.50934	KLHNENPHLVNTREASPSITELSNVTRVLST	Tb927.9.1970	>Tb927.9.1970 | organism=Trypanosoma_brucei_TREU927 | product=syntaxin binding protein 1, putative | location=Tb927_09_v5.1:445805-447733(-) | length=642 | sequence_SO=chromosome | SO=protein_coding
Tb927.9.9450_PNEAASPYPQQQTRPTSAR_17	-0.464966	6.60871	-3.39612	0.00904622	0.236761	-2.51088	NEAASPYPQQQTRPTSARQQGPAGSQVDEHE	Tb927.9.9450	>Tb927.9.9450 | organism=Trypanosoma_brucei_TREU927 | product=zinc finger protein family member, putative (ZC3H28) | location=Tb927_09_v5.1:1510030-1513122(-) | length=1030 | sequence_SO=chromosome | SO=protein_coding
Tb927.11.2940_SNSGGNKSEELNK_3	-0.394969	7.82148	-3.41995	0.00872824	0.23612	-2.51342	DDNKKLSEGDAVRSNSGGNKSEELNKTVPRD	Tb927.11.2940	>Tb927.11.2940 | organism=Trypanosoma_brucei_TREU927 | product=hypothetical protein, conserved | location=Tb927_11_v5.1:856834-857961(-) | length=375 | sequence_SO=chromosome | SO=protein_coding
Tb927.11.2940_SNSGGNKSEELNK_8	-0.394969	7.82148	-3.41995	0.00872824	0.23612	-2.51342	LSEGDAVRSNSGGNKSEELNKTVPRDLQRWI	Tb927.11.2940	>Tb927.11.2940 | organism=Trypanosoma_brucei_TREU927 | product=hypothetical protein, conserved | location=Tb927_11_v5.1:856834-857961(-) | length=375 | sequence_SO=chromosome | SO=protein_coding
Tb927.11.2040_KNSNDGSPTPDHAGDEPIDVR_7	0.379983	5.34793	3.34248	0.00980752	0.24418	-2.51505	SGQSKPPPRKNSNDGSPTPDHAGDEPIDVRA	Tb927.11.2040	>Tb927.11.2040 | organism=Trypanosoma_brucei_TREU927 | product=protein kinase, putative | location=Tb927_11_v5.1:588391-590646(+) | length=751 | sequence_SO=chromosome | SO=protein_coding
Tb927.3.2310_QEKPSIPIEGPVAVQGVR_5	-0.296343	6.58066	-3.39053	0.00912258	0.237891	-2.51703	FGAFPPGYAPKQEKPSIPIEGPVAVQGVRFA	Tb927.3.2310	>Tb927.3.2310 | organism=Trypanosoma_brucei_TREU927 | product=PACRGA | location=Tb927_03_v5.1:593475-594377(+) | length=300 | sequence_SO=chromosome | SO=protein_coding
Tb927.7.7000_SPSPTGTQSPLYWPAYVTR_3	-0.488139	3.5545	-3.24276	0.0114075	0.261338	-2.52034	DTGSQAQVWPQERSPSPTGTQSPLYWPAYVT	Tb927.7.7000	>Tb927.7.7000 | organism=Trypanosoma_brucei_TREU927 | product=hypothetical protein, conserved | location=Tb927_07_v5.1:2000468-2005258(-) | length=1596 | sequence_SO=chromosome | SO=protein_coding
Tb927.6.640_AAPSANVSSVTSPPR_12	-0.351546	7.28156	-3.40047	0.00898723	0.23672	-2.52706	QLMRAAPSANVSSVTSPPRCVPTLPVEPMVV	Tb927.6.640	>Tb927.6.640 | organism=Trypanosoma_brucei_TREU927 | product=kinetoplastid-specific phospho-protein phosphatase, putative | location=Tb927_06_v5.1:265619-267823(-) | length=734 | sequence_SO=chromosome | SO=protein_coding
Tb927.2.3000_GRSDSPQDGDVSGGEGNDGNSGGVETGPR_5	0.657355	5.97157	3.35782	0.0095831	0.24277	-2.52778	PLTTTQLQKYKGRSDSPQDGDVSGGEGNDGN	Tb927.2.3000	>Tb927.2.3000 | organism=Trypanosoma_brucei_TREU927 | product=hypothetical protein, conserved | location=Tb927_02_v5.1:569459-570715(+) | length=418 | sequence_SO=chromosome | SO=protein_coding
Tb927.11.10520_NVISLPR_4	-0.452844	3.7287	-3.25292	0.0112326	0.260828	-2.53123	SGRETSTRWSLRNVISLPRELNAAIEEVTCI	Tb927.11.10520	>Tb927.11.10520 | organism=Trypanosoma_brucei_TREU927 | product=protein kinase, putative,tyrosine kinase, putative | location=Tb927_11_v5.1:2798813-2802595(+) | length=1260 | sequence_SO=chromosome | SO=protein_coding
Tb927.10.13370_SPGSDTAPAPVAADDSPETVSGQEAGSSSNAEK_4	0.580869	5.74783	3.35209	0.00966631	0.24277	-2.53266	_MSDETPQEGPKSPGSDTAPAPVAADDSPET	Tb927.10.13370	>Tb927.10.13370 | organism=Trypanosoma_brucei_TREU927 | product=dynein light chain, putative,dynein Tctex1 family, putative | location=Tb927_10_v5.1:3264935-3265534(-) | length=199 | sequence_SO=chromosome | SO=protein_coding
Tb927.11.10660_ESLSNTEPNVEFSLK_4	-0.376481	4.82959	-3.30876	0.0103205	0.252357	-2.534	VASSGAFPNCRRESLSNTEPNVEFSLKYVEK	Tb927.11.10660	>Tb927.11.10660 | organism=Trypanosoma_brucei_TREU927 | product=hypothetical protein, conserved | location=Tb927_11_v5.1:2840342-2856547(+) | length=5401 | sequence_SO=chromosome | SO=protein_coding
Tb927.8.4460_KQSVAYETTINENMAQR_3	0.423513	6.63356	3.3717	0.00938482	0.24067	-2.53581	TVKNGSFRMSGGKKQSVAYETTINENMAQRV	Tb927.8.4460	>Tb927.8.4460 | organism=Trypanosoma_brucei_TREU927 | product=hypothetical protein, conserved | location=Tb927_08_v5.1:1320983-1324012(-) | length=1009 | sequence_SO=chromosome | SO=protein_coding
Tb927.10.14480_VASVNRR_3	-0.414427	4.58656	-3.2905	0.0106098	0.25599	-2.54284	GGRSGRGTGSNPKVASVNRRNRSFTQGVREV	Tb927.10.14480	>Tb927.10.14480 | organism=Trypanosoma_brucei_TREU927 | product=hypothetical protein, conserved | location=Tb927_10_v5.1:3536144-3538741(-) | length=865 | sequence_SO=chromosome | SO=protein_coding
Tb927.8.7950_MSSPSLSEGGSPLVVK_11	0.303599	7.1446	3.37104	0.00939407	0.24067	-2.56243	SSMNKMSSPSLSEGGSPLVVKRVGIKGGIKF	Tb927.8.7950	>Tb927.8.7950 | organism=Trypanosoma_brucei_TREU927 | product=hypothetical protein, conserved | location=Tb927_08_v5.1:2338138-2343381(+) | length=1747 | sequence_SO=chromosome | SO=protein_coding
Tb927.4.2300_EVELVGDSPK_8	0.353008	8.7683	3.37885	0.00928427	0.240276	-2.57489	ASPAKVVKEVELVGDSPKFPSYEKRECDIGV	Tb927.4.2300	>Tb927.4.2300 | organism=Trypanosoma_brucei_TREU927 | product=hypothetical protein, conserved | location=Tb927_04_v5.1:597554-599869(+) | length=706 | sequence_SO=chromosome | SO=protein_coding
Tb927.10.8820_NSPSTSPDQR_4	-0.34866	6.52642	-3.35191	0.00966889	0.24277	-2.57628	LLSMEDASQPRRNSPSTSPDQRVPDNAIDRE	Tb927.10.8820	>Tb927.10.8820 | organism=Trypanosoma_brucei_TREU927 | product=hypothetical protein, conserved | location=Tb927_10_v5.1:2179895-2182195(+) | length=766 | sequence_SO=chromosome | SO=protein_coding
Tb927.8.2450_FVVGETEVVDTAQPIEDIAEGTPLLEPR_22	5.65946	-0.461863	3.50797	0.00765238	0.22942	-2.58015	EVVDTAQPIEDIAEGTPLLEPRGDVGHKGET	Tb927.8.2450	>Tb927.8.2450 | organism=Trypanosoma_brucei_TREU927 | product=hypothetical protein, conserved | location=Tb927_08_v5.1:733252-734184(+) | length=310 | sequence_SO=chromosome | SO=protein_coding
Tb927.10.12870_HSPQVAGSGR_8	-0.412853	6.10005	-3.3269	0.0100411	0.246765	-2.58389	GLQTRCERHSPQVAGSGRNYALQRRNEQRLR	Tb927.10.12870	>Tb927.10.12870 | organism=Trypanosoma_brucei_TREU927 | product=hypothetical protein, conserved | location=Tb927_10_v5.1:3125652-3128915(-) | length=1087 | sequence_SO=chromosome | SO=protein_coding
Tb927.2.4060_SAVRGSHVR_6	-0.669358	4.54658	-3.26563	0.0110178	0.259729	-2.58456	GGHRRGGSDRSAVRGSHVRRGKGEGRRRSTD	Tb927.2.4060	>Tb927.2.4060 | organism=Trypanosoma_brucei_TREU927 | product=dynein intermediate chain IC 138, putative | location=Tb927_02_v5.1:714910-717552(-) | length=864 | sequence_SO=chromosome | SO=protein_coding
Tb927.11.710_SRRSEDVPAASR_1	-0.542701	4.01094	-3.23469	0.0115485	0.261442	-2.58483	EEMNVFSESDESLHRSRRSEDVPAASRYRDA	Tb927.11.710	>Tb927.11.710 | organism=Trypanosoma_brucei_TREU927 | product=hypothetical protein, conserved | location=Tb927_11_v5.1:172346-173551(-) | length=401 | sequence_SO=chromosome | SO=protein_coding;>Tb11.0850 | organism=Trypanosoma_brucei_TREU927 | product=hyp
Tb927.3.3300_RTDLEEEISLMK_2	-0.70155	5.93187	-3.30859	0.0103231	0.252357	-2.59925	REKRHGTQKKSRSKRTDLEEEISLMKKAEKC	Tb927.3.3300	>Tb927.3.3300 | organism=Trypanosoma_brucei_TREU927 | product=hypothetical protein, conserved | location=Tb927_03_v5.1:847432-849876(-) | length=814 | sequence_SO=chromosome | SO=protein_coding
Tb927.1.4370_RRSSGLVGVTK_3	0.28416	7.25824	3.35311	0.00965148	0.24277	-2.59975	ASSKTLHDVMLGRRRSSGLVGVTKRDESVEK	Tb927.1.4370	>Tb927.1.4370 | organism=Trypanosoma_brucei_TREU927 | product=hypothetical protein, conserved | location=Tb927_01_v5.1:903224-905026(+) | length=600 | sequence_SO=chromosome | SO=protein_coding
Tb927.7.4900_GVGIPSTEGTPSIPK_10	-0.375882	4.42068	-3.24128	0.0114333	0.261338	-2.60439	QQQHGRGVGIPSTEGTPSIPKPRSAMGETSA	Tb927.7.4900	>Tb927.7.4900 | organism=Trypanosoma_brucei_TREU927 | product=5-3 exonuclease XRNA, putative,exoribonuclease 1, putative (XRNA) | location=Tb927_07_v5.1:1287020-1291276(-) | length=1418 | sequence_SO=chromosome | SO=protein_coding;>Tb11.v5.0171 | organis
Tb927.6.3100_SGLITTESDGAK_1	-0.368186	7.10268	-3.33093	0.00998004	0.246765	-2.62322	EVVPVEGMHNVATPRSGLITTESDGAKGTML	Tb927.6.3100	>Tb927.6.3100 | organism=Trypanosoma_brucei_TREU927 | product=hypothetical protein, conserved | location=Tb927_06_v5.1:918201-919508(+) | length=435 | sequence_SO=chromosome | SO=protein_coding
Tb927.11.14650_SPSAGSGALESR_3	-0.338678	5.51761	-3.28005	0.0107793	0.258063	-2.62773	PSVEAPPMISIQRSPSAGSGALESRSRSESP	Tb927.11.14650	>Tb927.11.14650 | organism=Trypanosoma_brucei_TREU927 | product=hypothetical protein, conserved | location=Tb927_11_v5.1:3893948-3897298(-) | length=1116 | sequence_SO=chromosome | SO=protein_coding
Tb927.7.5660_GDGSGSFTQR_6	-0.289019	7.43794	-3.32892	0.0100105	0.246765	-2.63864	______MQAKGDGSGSFTQRSPRIINGEGNE	Tb927.7.5660	>Tb927.7.5660 | organism=Trypanosoma_brucei_TREU927 | product=hypothetical protein, conserved | location=Tb927_07_v5.1:1530317-1532044(+) | length=575 | sequence_SO=chromosome | SO=protein_coding
Tb927.3.3950_SRSEAADGEEESSDDK_12	-0.448581	5.29862	-3.26322	0.0110582	0.259729	-2.6416	VTKKSRSEAADGEEESSDDKLFDDQEEGEVT	Tb927.3.3950	>Tb927.3.3950 | organism=Trypanosoma_brucei_TREU927 | product=hypothetical protein, conserved | location=Tb927_03_v5.1:1107571-1109223(+) | length=550 | sequence_SO=chromosome | SO=protein_coding
Tb927.8.5050_PISFSSSPITAR_3	-0.323754	5.22915	-3.25606	0.0111791	0.260768	-2.6424	RIVGLPKRHPIMRPISFSSSPITARRRPRCR	Tb927.8.5050	>Tb927.8.5050 | organism=Trypanosoma_brucei_TREU927 | product=hypothetical protein, conserved | location=Tb927_08_v5.1:1491897-1494137(+) | length=746 | sequence_SO=chromosome | SO=protein_coding
Tb927.7.6640_DLSSHALPPLGVGR_4	-0.391656	5.72831	-3.27059	0.0109352	0.259729	-2.64564	SQTSRGGTATTRDLSSHALPPLGVGRGSSAG	Tb927.7.6640	>Tb927.7.6640 | organism=Trypanosoma_brucei_TREU927 | product=hypothetical protein, conserved | location=Tb927_07_v5.1:1816071-1820924(-) | length=1617 | sequence_SO=chromosome | SO=protein_coding
Tb927.7.2810_QPSGVNESSEANNK_8	-0.376559	4.51282	-3.21179	0.0119585	0.26506	-2.65376	PRAGPKEKQPSGVNESSEANNKKNEAVMGVW	Tb927.7.2810	>Tb927.7.2810 | organism=Trypanosoma_brucei_TREU927 | product=hypothetical protein, conserved | location=Tb927_07_v5.1:727684-728724(+) | length=346 | sequence_SO=chromosome | SO=protein_coding
Tb927.11.15140_TRSNTAGMLTR_3	-0.376257	6.32741	-3.28475	0.0107027	0.257559	-2.66211	MTVTTGRKTPLTRTRSNTAGMLTRTMSAVRH	Tb927.11.15140	>Tb927.11.15140 | organism=Trypanosoma_brucei_TREU927 | product=hypothetical protein, conserved | location=Tb927_11_v5.1:4025337-4027043(-) | length=568 | sequence_SO=chromosome | SO=protein_coding
Tb927.6.3670_ASTAQQEEIVK_3	0.455339	7.06457	3.30334	0.0104055	0.253036	-2.66235	PRAPKKTGKKISKASTAQQEEIVKAIEMEEE	Tb927.6.3670	>Tb927.6.3670 | organism=Trypanosoma_brucei_TREU927 | product=paraflagellar rod component, putative (PFC8) | location=Tb927_06_v5.1:1090477-1100145(-) | length=3222 | sequence_SO=chromosome | SO=protein_coding
Tb927.8.1550_ALSTLDPFADK_3	-0.395514	4.27654	-3.19035	0.0123561	0.271278	-2.66276	QTLQRSKLLDVERALSTLDPFADKYRKELDE	Tb927.8.1550	>Tb927.8.1550 | organism=Trypanosoma_brucei_TREU927 | product=paraflagellar rod component, putative (PFC3) | location=Tb927_08_v5.1:503216-505552(+) | length=778 | sequence_SO=chromosome | SO=protein_coding
Tb927.8.4360_ETGSRESAEAEGSPK_7	-0.428519	6.87971	-3.30001	0.010458	0.253648	-2.66478	IPDPLEKYRETGSRESAEAEGSPKDTTTGRR	Tb927.8.4360	>Tb927.8.4360 | organism=Trypanosoma_brucei_TREU927 | product=hypothetical protein, conserved | location=Tb927_08_v5.1:1296564-1301385(-) | length=1368 | sequence_SO=chromosome | SO=protein_coding
Tb927.11.14970_VFEDSAR_5	0.336806	7.4025	3.3058	0.0103667	0.252757	-2.67033	EDERVILDVLKVFEDSARMRENMSPEDRHVA	Tb927.11.14970	>Tb927.11.14970 | organism=Trypanosoma_brucei_TREU927 | product=hypothetical protein, conserved | location=Tb927_11_v5.1:3982118-3984589(-) | length=823 | sequence_SO=chromosome | SO=protein_coding
Tb927.1.2190_QVVVAEPVAPASSALR_13	-0.609312	3.21309	-3.12635	0.0136277	0.280446	-2.67215	PLRQVVVAEPVAPASSALRNPVCRMDVQPYH	Tb927.1.2190	>Tb927.1.2190 | organism=Trypanosoma_brucei_TREU927 | product=hypothetical protein, conserved | location=Tb927_01_v5.1:553230-558473(+) | length=1747 | sequence_SO=chromosome | SO=protein_coding
Tb927.3.3590_RLGSVQAK_4	-0.41571	5.44471	-3.24517	0.0113659	0.261338	-2.67312	STSKLPISRVSRRLGSVQAKLDGGPDVFLSS	Tb927.3.3590	>Tb927.3.3590 | organism=Trypanosoma_brucei_TREU927 | product=U3 small nucleolar ribonucleoprotein protein MPP10, putative | location=Tb927_03_v5.1:1010115-1012133(+) | length=672 | sequence_SO=chromosome | SO=protein_coding
Tb927.7.3740_EFESGVDK_4	-7.73446	3.54092	-3.26514	0.011026	0.259729	-2.67574	ASGVEKELAESKEFESGVDKGDLEQVWGAIR	Tb927.7.3740	>Tb927.7.3740 | organism=Trypanosoma_brucei_TREU927 | product=hypothetical protein, conserved | location=Tb927_07_v5.1:978092-980641(-) | length=849 | sequence_SO=chromosome | SO=protein_coding
Tb927.11.7010_RNSAPQLGVHSLSK_3	0.327666	6.39347	3.27218	0.0109088	0.259729	-2.67726	PNQEVLTSNCAIKRNSAPQLGVHSLSKQRCA	Tb927.11.7010	>Tb927.11.7010 | organism=Trypanosoma_brucei_TREU927 | product=protein kinase, putative | location=Tb927_11_v5.1:1974437-1976934(-) | length=691 | sequence_SO=chromosome | SO=protein_coding
Tb927.10.2920_NASPPSVR_3	0.326324	6.07811	3.25821	0.0111426	0.260698	-2.67906	KLVSPEGTNEIERNASPPSVRSTKQGRNTKS	Tb927.10.2920	>Tb927.10.2920 | organism=Trypanosoma_brucei_TREU927 | product=hypothetical protein, conserved | location=Tb927_10_v5.1:756519-759689(+) | length=1056 | sequence_SO=chromosome | SO=protein_coding
Tb927.10.3560_TDNEQSGNNLSER_6	-0.373601	5.67747	-3.24413	0.0113839	0.261338	-2.68642	GGGNGNVSHRTDNEQSGNNLSERIIANESLL	Tb927.10.3560	>Tb927.10.3560 | organism=Trypanosoma_brucei_TREU927 | product=arginine N-methyltransferase, putative | location=Tb927_10_v5.1:921972-923141(+) | length=389 | sequence_SO=chromosome | SO=protein_coding
Tb927.4.4280_GSSAFGAFTGFSK_3	-0.365491	6.33842	-3.26929	0.0109568	0.259729	-2.68964	SRRLSGMPYPRLRGSSAFGAFTGFSKVAKGN	Tb927.4.4280	>Tb927.4.4280 | organism=Trypanosoma_brucei_TREU927 | product=hypothetical protein, conserved | location=Tb927_04_v5.1:1133662-1134654(-) | length=330 | sequence_SO=chromosome | SO=protein_coding;>Tb927.4.4260 | organism=Trypanosoma_brucei_TREU927 | produc
Tb927.4.4550_SLNSTSTLLEPATPAEQK_1	0.359169	6.21369	3.25472	0.0112019	0.260768	-2.69243	NSGTSLEMTFPHTKKSLNSTSTLLEPATPAE	Tb927.4.4550	>Tb927.4.4550 | organism=Trypanosoma_brucei_TREU927 | product=hypothetical protein, conserved | location=Tb927_04_v5.1:1249907-1252378(-) | length=823 | sequence_SO=chromosome | SO=protein_coding
Tb927.7.5250_IHNMSGEVAR_5	-0.330839	5.5677	-3.23592	0.011527	0.261442	-2.69505	LSEISTSLSDKIHNMSGEVARSASEAPQRLV	Tb927.7.5250	>Tb927.7.5250 | organism=Trypanosoma_brucei_TREU927 | product=hypothetical protein, conserved | location=Tb927_07_v5.1:1389540-1391732(+) | length=730 | sequence_SO=chromosome | SO=protein_coding
Tb927.10.870_NRSPTVTK_3	-0.376046	6.49561	-3.26576	0.0110156	0.259729	-2.69713	LRSASATSKVNAKNRSPTVTKSPSTPTDSRG	Tb927.10.870	>Tb927.10.870 | organism=Trypanosoma_brucei_TREU927 | product=hypothetical protein, conserved | location=Tb927_10_v5.1:230685-234740(+) | length=1351 | sequence_SO=chromosome | SO=protein_coding
Tb927.10.720_RVSHDDFHVPK_3	0.64358	4.81218	3.17836	0.0125845	0.272113	-2.69928	RRGNGVSRLVSNRRVSHDDFHVPKQTPKTPA	Tb927.10.720	>Tb927.10.720 | organism=Trypanosoma_brucei_TREU927 | product=hypothetical protein, conserved | location=Tb927_10_v5.1:183174-186425(+) | length=1083 | sequence_SO=chromosome | SO=protein_coding
Tb927.5.570_APSTQHYR_3	-0.45673	4.42083	-3.17453	0.0126585	0.272113	-2.70119	VVLASGGTKYTTRAPSTQHYRSHSEGVNAHE	Tb927.5.570	>Tb927.5.570 | organism=Trypanosoma_brucei_TREU927 | product=hypothetical protein, conserved | location=Tb927_05_v5.1:232810-239193(-) | length=2127 | sequence_SO=chromosome | SO=protein_coding
Tb927.10.13610_RLSNINPK_3	0.487199	6.80988	3.26233	0.0110732	0.259729	-2.70809	QSRGSAIGTDHNRRLSNINPKLKRLPKGGTV	Tb927.10.13610	>Tb927.10.13610 | organism=Trypanosoma_brucei_TREU927 | product=hypothetical protein, conserved | location=Tb927_10_v5.1:3324978-3327176(-) | length=732 | sequence_SO=chromosome | SO=protein_coding
Tb927.10.2460_AINYSFATK_5	-0.434965	5.63033	-3.22663	0.011691	0.262906	-2.70865	HEFSAFVDRMKAINYSFATKKKRGTEVEIIT	Tb927.10.2460	>Tb927.10.2460 | organism=Trypanosoma_brucei_TREU927 | product=hypothetical protein, conserved | location=Tb927_10_v5.1:638193-640346(+) | length=717 | sequence_SO=chromosome | SO=protein_coding
Tb927.11.12450.1_LGSSSMSPVTAR_3	-0.338334	5.81869	-3.2335	0.0115695	0.261442	-2.7097	RCGFARPGTHSARLGSSSMSPVTARLARVGT	Tb927.11.12450.1	>Tb927.11.12450.1 | organism=Trypanosoma_brucei_TREU927 | product=unspecified product | location=Tb927_11_v5.1:3332809-3335153(+) | length=544 | sequence_SO=chromosome | SO=protein_coding;>Tb927.11.12450.2 | organism=Trypanosoma_brucei_TREU927 | product=un
Tb927.10.8910_LSDSFTVNMMQGK_4	-0.30584	7.43174	-3.28066	0.0107694	0.258063	-2.71241	APTGKGVTQRLRLSDSFTVNMMQGKVLIGPS	Tb927.10.8910	>Tb927.10.8910 | organism=Trypanosoma_brucei_TREU927 | product=nucleoporin, putative (Nup181) | location=Tb927_10_v5.1:2208411-2213405(+) | length=1664 | sequence_SO=chromosome | SO=protein_coding
Tb927.8.7950_DSLHQVAADK_2	-0.438957	5.62896	-3.22025	0.0118053	0.264833	-2.72432	PVLPVGSGVFVVHRDSLHQVAADKLEVAFKK	Tb927.8.7950	>Tb927.8.7950 | organism=Trypanosoma_brucei_TREU927 | product=hypothetical protein, conserved | location=Tb927_08_v5.1:2338138-2343381(+) | length=1747 | sequence_SO=chromosome | SO=protein_coding
Tb927.7.4150_FDEANMSEEEEGGPDR_7	0.366994	5.82728	3.21753	0.0118542	0.26506	-2.72819	ADHDIVEERFDEANMSEEEEGGPDRSMVEGE	Tb927.7.4150	>Tb927.7.4150 | organism=Trypanosoma_brucei_TREU927 | product=hypothetical protein, conserved | location=Tb927_07_v5.1:1105032-1108532(+) | length=1166 | sequence_SO=chromosome | SO=protein_coding
Tb927.11.10200_ATGSISLTSQSTGGGSVGK_4	0.33807	5.3375	3.1914	0.0123363	0.271278	-2.72853	SGGARKGSLKGKATGSISLTSQSTGGGSVGK	Tb927.11.10200	>Tb927.11.10200 | organism=Trypanosoma_brucei_TREU927 | product=hypothetical protein, conserved | location=Tb927_11_v5.1:2728749-2730221(+) | length=490 | sequence_SO=chromosome | SO=protein_coding
Tb927.6.620_TPLSPVSSR_7	0.362476	5.04388	3.1759	0.012632	0.272113	-2.73692	EDSPTAEGRTPLSPVSSRVSSFVMSISGGVL	Tb927.6.620	>Tb927.6.620 | organism=Trypanosoma_brucei_TREU927 | product=hypothetical protein, conserved | location=Tb927_06_v5.1:250957-259143(-) | length=2728 | sequence_SO=chromosome | SO=protein_coding
Tb927.7.1110_AIPNASFEVVHSLAK_6	-0.339079	6.78692	-3.24656	0.0113418	0.261338	-2.74295	FEKAVQVPVKAIPNASFEVVHSLAKWKRRTL	Tb927.7.1110	>Tb927.7.1110 | organism=Trypanosoma_brucei_TREU927 | product=asparagine synthetase a, putative | location=Tb927_07_v5.1:288012-289067(+) | length=351 | sequence_SO=chromosome | SO=protein_coding
Tb927.10.10050_SWSSPAQNTSLVLNPIAAEANSR_4	-0.549406	3.02653	-3.05878	0.0151196	0.291839	-2.74321	RECVAISIPQPRSWSSPAQNTSLVLNPIAAE	Tb927.10.10050	>Tb927.10.10050 | organism=Trypanosoma_brucei_TREU927 | product=hypothetical protein, conserved | location=Tb927_10_v5.1:2475035-2478700(+) | length=1221 | sequence_SO=chromosome | SO=protein_coding
Tb927.4.2750_SNDVPLGR_1	-0.334211	6.30744	-3.22912	0.0116469	0.262551	-2.74875	QSSGCDTSRAESKQKSNDVPLGRAHDSVANL	Tb927.4.2750	>Tb927.4.2750 | organism=Trypanosoma_brucei_TREU927 | product=hypothetical protein, conserved | location=Tb927_04_v5.1:726421-727320(+) | length=299 | sequence_SO=chromosome | SO=protein_coding
Tb927.9.10920_SRSVPTEAAR_1	-0.419453	5.04933	-3.17665	0.0126176	0.272113	-2.74889	AATVNKPRGRSQGRRSRSVPTEAARTGVKSR	Tb927.9.10920	>Tb927.9.10920 | organism=Trypanosoma_brucei_TREU927 | product=protein kinase, putative | location=Tb927_09_v5.1:1718064-1721240(-) | length=1058 | sequence_SO=chromosome | SO=protein_coding
Tb927.11.2250_DGDRSPVAGNRSPPR_5	-0.546659	5.30492	-3.18382	0.01248	0.272063	-2.7499	VSNTNRDHSNRDGDRSPVAGNRSPPRGHREG	Tb927.11.2250	>Tb927.11.2250 | organism=Trypanosoma_brucei_TREU927 | product=hypothetical protein, conserved | location=Tb927_11_v5.1:637932-638657(+) | length=241 | sequence_SO=chromosome | SO=protein_coding
Tb927.11.10520_VGSSLRPQR_3	-0.379098	6.98532	-3.24116	0.0114353	0.261338	-2.75897	TAVCAKQPKRGTRVGSSLRPQRESSVLLAGP	Tb927.11.10520	>Tb927.11.10520 | organism=Trypanosoma_brucei_TREU927 | product=protein kinase, putative,tyrosine kinase, putative | location=Tb927_11_v5.1:2798813-2802595(+) | length=1260 | sequence_SO=chromosome | SO=protein_coding
Tb927.8.7780_SVTSASTPMEPTTPGGQQK_12	0.413145	5.15942	3.16941	0.0127579	0.273616	-2.7647	HSKKSVTSASTPMEPTTPGGQQKSQESFASS	Tb927.8.7780	>Tb927.8.7780 | organism=Trypanosoma_brucei_TREU927 | product=hypothetical protein, conserved | location=Tb927_08_v5.1:2261587-2264055(+) | length=822 | sequence_SO=chromosome | SO=protein_coding
Tb927.10.12710_GYVNLASLSDSK_11	0.587808	9.09012	3.23991	0.0114572	0.261338	-2.77364	LQRLRGYVNLASLSDSKVTVDSRECVLTVPC	Tb927.10.12710	>Tb927.10.12710 | organism=Trypanosoma_brucei_TREU927 | product=heat shock protein 110, putative | location=Tb927_10_v5.1:3085110-3087545(-) | length=811 | sequence_SO=chromosome | SO=protein_coding
Tb927.8.3720_GSLFLNEDAAGSSNVSR_16	0.372545	5.96385	3.1866	0.0124271	0.271908	-2.78055	GSLFLNEDAAGSSNVSRHDSLRRSSSKGSSS	Tb927.8.3720	>Tb927.8.3720 | organism=Trypanosoma_brucei_TREU927 | product=hypothetical protein, conserved | location=Tb927_08_v5.1:1115550-1116644(-) | length=364 | sequence_SO=chromosome | SO=protein_coding
Tb927.5.2620_YRLQSPPISFASGNPSFPTSPR_5	-0.297883	6.60649	-3.21391	0.0119198	0.26506	-2.7808	YAVQPVNVQARYRLQSPPISFASGNPSFPTS	Tb927.5.2620	>Tb927.5.2620 | organism=Trypanosoma_brucei_TREU927 | product=hypothetical protein, conserved | location=Tb927_05_v5.1:894723-896081(+) | length=452 | sequence_SO=chromosome | SO=protein_coding
Tb927.8.7780_SVTSASTPMEPTTPGGQQK_13	0.276371	8.04465	3.23858	0.0114802	0.261338	-2.78699	SKKSVTSASTPMEPTTPGGQQKSQESFASSH	Tb927.8.7780	>Tb927.8.7780 | organism=Trypanosoma_brucei_TREU927 | product=hypothetical protein, conserved | location=Tb927_08_v5.1:2261587-2264055(+) | length=822 | sequence_SO=chromosome | SO=protein_coding
Tb927.7.3740_TVGPGDGLDAVQSAR_1	0.458709	6.92362	3.2124	0.0119475	0.26506	-2.7906	LSELKGLQKDVDLMRTVGPGDGLDAVQSARL	Tb927.7.3740	>Tb927.7.3740 | organism=Trypanosoma_brucei_TREU927 | product=hypothetical protein, conserved | location=Tb927_07_v5.1:978092-980641(-) | length=849 | sequence_SO=chromosome | SO=protein_coding
Tb927.5.1910_RQSNFRSPTR_7	0.72345	3.94457	3.05392	0.0152332	0.293269	-2.79324	EALVLPFAKRQSNFRSPTRRKGPSSVPVSTN	Tb927.5.1910	>Tb927.5.1910 | organism=Trypanosoma_brucei_TREU927 | product=hypothetical protein, conserved | location=Tb927_05_v5.1:649050-652553(+) | length=1167 | sequence_SO=chromosome | SO=protein_coding
Tb927.5.310_LSQPVHADPYHSVK_12	-0.341458	4.65785	-3.12025	0.013756	0.280725	-2.79992	AQPKLSQPVHADPYHSVKM____________	Tb927.5.310	>Tb927.5.310 | organism=Trypanosoma_brucei_TREU927 | product=hypothetical protein | location=Tb927_05_v5.1:74022-76024(-) | length=407 | sequence_SO=chromosome | SO=protein_coding
Tb927.5.1680_NHSLPSNFSTYDFVK_6	-0.281999	7.29773	-3.21627	0.0118771	0.26506	-2.80077	PGSPTFSPVRNHSLPSNFSTYDFVKRDFLRA	Tb927.5.1680	>Tb927.5.1680 | organism=Trypanosoma_brucei_TREU927 | product=hypothetical protein, conserved | location=Tb927_05_v5.1:586032-591287(+) | length=1751 | sequence_SO=chromosome | SO=protein_coding
Tb927.11.1230_VTTQPNQR_2	-0.359228	5.53029	-3.15954	0.0129521	0.275232	-2.80494	_____________MVTTQPNQRRKQGRAHSL	Tb927.11.1230	>Tb927.11.1230 | organism=Trypanosoma_brucei_TREU927 | product=hypothetical protein, conserved | location=Tb927_11_v5.1:358626-359972(+) | length=448 | sequence_SO=chromosome | SO=protein_coding
Tb927.11.1230_VTTQPNQR_3	-0.359228	5.53029	-3.15954	0.0129521	0.275232	-2.80494	____________MVTTQPNQRRKQGRAHSLG	Tb927.11.1230	>Tb927.11.1230 | organism=Trypanosoma_brucei_TREU927 | product=hypothetical protein, conserved | location=Tb927_11_v5.1:358626-359972(+) | length=448 | sequence_SO=chromosome | SO=protein_coding
Tb927.9.7690_LSSGIEER_3	0.395612	6.59419	3.1918	0.0123289	0.271278	-2.80635	NDRCTLFPSSRGRLSSGIEERSTSPSQLNFP	Tb927.9.7690	>Tb927.9.7690 | organism=Trypanosoma_brucei_TREU927 | product=hypothetical protein, conserved | location=Tb927_09_v5.1:1254519-1260092(-) | length=1857 | sequence_SO=chromosome | SO=protein_coding
Tb927.2.5150_TSSRVEIVEEINNESK_3	0.483851	5.17005	3.12433	0.0136701	0.280446	-2.81464	SRERETKLQYKGRTSSRVEIVEEINNESKEG	Tb927.2.5150	>Tb927.2.5150 | organism=Trypanosoma_brucei_TREU927 | product=TPR-repeat protein, putative | location=Tb927_02_v5.1:908758-910654(+) | length=489 | sequence_SO=chromosome | SO=protein_coding
Tb927.10.8930_EDTEEAPSASSETGVSTPGDEK_11	0.347535	6.09273	3.16705	0.0128042	0.273974	-2.81691	ASSGKEDTEEAPSASSETGVSTPGDEKEAHE	Tb927.10.8930	>Tb927.10.8930 | organism=Trypanosoma_brucei_TREU927 | product=paraflagellar rod component, putative (PFC18) | location=Tb927_10_v5.1:2215938-2218070(+) | length=710 | sequence_SO=chromosome | SO=protein_coding
Tb927.10.570_IISSFGEVQGAAAPLK_3	-0.541276	3.84463	-3.04967	0.0153335	0.293269	-2.82378	KDKKHLHSGAGTRIISSFGEVQGAAAPLKSA	Tb927.10.570	>Tb927.10.570 | organism=Trypanosoma_brucei_TREU927 | product=hypothetical protein, conserved | location=Tb927_10_v5.1:148241-153298(+) | length=1685 | sequence_SO=chromosome | SO=protein_coding
Tb927.10.570_IISSFGEVQGAAAPLK_4	-0.541276	3.84463	-3.04967	0.0153335	0.293269	-2.82378	DKKHLHSGAGTRIISSFGEVQGAAAPLKSAA	Tb927.10.570	>Tb927.10.570 | organism=Trypanosoma_brucei_TREU927 | product=hypothetical protein, conserved | location=Tb927_10_v5.1:148241-153298(+) | length=1685 | sequence_SO=chromosome | SO=protein_coding
Tb927.10.1990_EFTYSVPALGGSNNGEK_12	0.407652	7.12647	3.19675	0.012236	0.270565	-2.82561	RALKEFTYSVPALGGSNNGEKGDTTGVAVRR	Tb927.10.1990	>Tb927.10.1990 | organism=Trypanosoma_brucei_TREU927 | product=major vault protein, putative (MVP) | location=Tb927_10_v5.1:521750-524341(+) | length=863 | sequence_SO=chromosome | SO=protein_coding;>Tb11.v5.0641 | organism=Trypanosoma_brucei_TREU927 | pro
Tb927.11.15010_SNSPPIPVIK_3	-0.370715	5.1494	-3.12999	0.0135518	0.280446	-2.82682	HTTASDTRSDAQRSNSPPIPVIKTDGYNNKF	Tb927.11.15010	>Tb927.11.15010 | organism=Trypanosoma_brucei_TREU927 | product=serine/threonine-protein kinase, putative | location=Tb927_11_v5.1:3992052-3993773(-) | length=573 | sequence_SO=chromosome | SO=protein_coding
Tb927.3.5330_ALYGSNAEVISK_5	0.348034	4.67275	3.08584	0.0145026	0.287108	-2.83018	ERSLKGEDTIKALYGSNAEVISKMSKRTGPI	Tb927.3.5330	>Tb927.3.5330 | organism=Trypanosoma_brucei_TREU927 | product=centaurin beta 5 (Cnt-b5) | location=Tb927_03_v5.1:1497803-1498630(+) | length=275 | sequence_SO=chromosome | SO=protein_coding
Tb927.10.2910_GDGSISAGGDR_6	-0.382798	6.67523	-3.18104	0.0125331	0.272113	-2.83449	HEGNDKFRGRGDGSISAGGDRYDDRREDARQ	Tb927.10.2910	>Tb927.10.2910 | organism=Trypanosoma_brucei_TREU927 | product=splicing factor PTSR1 interacting protein (TSR1IP) | location=Tb927_10_v5.1:753993-755129(+) | length=378 | sequence_SO=chromosome | SO=protein_coding
Tb927.11.7140_LLDSLMVTPSRPTVAIEDK_8	0.365058	5.39264	3.12453	0.0136659	0.280446	-2.83598	HHEDSNAKLLDSLMVTPSRPTVAIEDKSRAT	Tb927.11.7140	>Tb927.11.7140 | organism=Trypanosoma_brucei_TREU927 | product=cell cycle sequence binding phosphoprotein (RBP45), putative | location=Tb927_11_v5.1:2000802-2001743(-) | length=313 | sequence_SO=chromosome | SO=protein_coding
Tb927.7.3020_SVYQLSK_1	-0.319371	5.75019	-3.14322	0.0132799	0.280269	-2.83675	____________MRRSVYQLSKELPISEDEV	Tb927.7.3020	>Tb927.7.3020 | organism=Trypanosoma_brucei_TREU927 | product=hypothetical protein, conserved | location=Tb927_07_v5.1:761227-761799(+) | length=190 | sequence_SO=chromosome | SO=protein_coding;>Tb927.7.2980 | organism=Trypanosoma_brucei_TREU927 | product=
Tb927.10.10750_KQSLNSTASPAADSVTPEK_3	0.396531	6.06658	3.14926	0.0131575	0.278319	-2.83964	VGSAYSIPSSNNRKQSLNSTASPAADSVTPE	Tb927.10.10750	>Tb927.10.10750 | organism=Trypanosoma_brucei_TREU927 | product=zinc carboxypeptidase, putative,metallo- peptidase, Clan MC, Family M14 | location=Tb927_10_v5.1:2613493-2618205(-) | length=1570 | sequence_SO=chromosome | SO=protein_coding
Tb927.8.5170_GQSSSNVAPSSR_11	-0.323699	4.97704	-3.10643	0.014051	0.282593	-2.84319	ETSSRGQSSSNVAPSSRDGGSQAWRGVGGTP	Tb927.8.5170	>Tb927.8.5170 | organism=Trypanosoma_brucei_TREU927 | product=hypothetical protein, conserved | location=Tb927_08_v5.1:1541890-1545477(+) | length=1195 | sequence_SO=chromosome | SO=protein_coding
Tb927.10.6870_EALLIPSPRPTK_7	0.483141	4.10033	3.02893	0.0158319	0.294543	-2.84781	KEKLSQLSKEALLIPSPRPTKSANCDTEGLT	Tb927.10.6870	>Tb927.10.6870 | organism=Trypanosoma_brucei_TREU927 | product=short-chain dehydrogenase, putative | location=Tb927_10_v5.1:1727815-1728912(+) | length=365 | sequence_SO=chromosome | SO=protein_coding
Tb927.8.7580_SAVSGGAPAK_4	-0.387906	5.07884	-3.11394	0.0138897	0.280979	-2.8505	AVVGQGKAVSTRSAVSGGAPAKSDCEEEDDE	Tb927.8.7580	>Tb927.8.7580 | organism=Trypanosoma_brucei_TREU927 | product=hypothetical protein, conserved | location=Tb927_08_v5.1:2183282-2185903(+) | length=873 | sequence_SO=chromosome | SO=protein_coding
Tb927.8.7970_PRLSTQAGR_4	0.511665	7.44236	3.18574	0.0124435	0.271908	-2.85243	VPGSRNSASLSKPRLSTQAGRRMSRRLSEVP	Tb927.8.7970	>Tb927.8.7970 | organism=Trypanosoma_brucei_TREU927 | product=hypothetical protein | location=Tb927_08_v5.1:2347985-2349469(+) | length=494 | sequence_SO=chromosome | SO=protein_coding
Tb927.11.1090_KESQEAISIR_3	-0.386145	5.55025	-3.12938	0.0135647	0.280446	-2.85634	KEISLIGMIRKGKKESQEAISIREQLLQIEY	Tb927.11.1090	>Tb927.11.1090 | organism=Trypanosoma_brucei_TREU927 | product=calpain-like protein, putative,cytoskeleton assocociated protein, putative | location=Tb927_11_v5.1:279190-296707(+) | length=5837 | sequence_SO=chromosome | SO=protein_coding;>Tb927.11.1100 |
Tb927.4.3560_TNSSEAQSGR_4	-0.58434	3.21301	-2.99154	0.0167737	0.299501	-2.8591	__MSTIVRKRGRTNSSEAQSGRWSHGARPDP	Tb927.4.3560	>Tb927.4.3560 | organism=Trypanosoma_brucei_TREU927 | product=protein phoshatase 1, putative | location=Tb927_04_v5.1:912908-913888(-) | length=326 | sequence_SO=chromosome | SO=protein_coding
Tb927.4.3930_SAISHEPTAFEQR_4	0.32827	4.84375	3.07957	0.0146432	0.287934	-2.86505	___MTEGLGEDKSAISHEPTAFEQRVHDEAL	Tb927.4.3930	>Tb927.4.3930 | organism=Trypanosoma_brucei_TREU927 | product=amino acid transporter, putative | location=Tb927_04_v5.1:1037770-1039131(-) | length=453 | sequence_SO=chromosome | SO=protein_coding
Tb927.7.6610_SPGGSPAPR_1	-0.341199	6.64923	-3.15998	0.0129433	0.275232	-2.86604	VAAVEPPGLCVGALRSPGGSPAPRGSTLSRS	Tb927.7.6610	>Tb927.7.6610 | organism=Trypanosoma_brucei_TREU927 | product=hypothetical protein, conserved | location=Tb927_07_v5.1:1805183-1807876(-) | length=897 | sequence_SO=chromosome | SO=protein_coding
Tb927.8.3410_RGTVLSANR_3	-0.449103	5.61337	-3.12191	0.013721	0.28063	-2.8683	EAGDFDTDPVRKRRGTVLSANRILCSFPFFA	Tb927.8.3410	>Tb927.8.3410 | organism=Trypanosoma_brucei_TREU927 | product=hypothetical protein, conserved | location=Tb927_08_v5.1:1016368-1020924(+) | length=1518 | sequence_SO=chromosome | SO=protein_coding
Tb927.8.3590_TGSIFSGEK_3	0.320915	7.70753	3.17794	0.0125927	0.272113	-2.86979	SDALEGSRQSKGRTGSIFSGEKMSTTTFGTR	Tb927.8.3590	>Tb927.8.3590 | organism=Trypanosoma_brucei_TREU927 | product=hypothetical protein, conserved | location=Tb927_08_v5.1:1079246-1081204(-) | length=652 | sequence_SO=chromosome | SO=protein_coding
Tb927.1.4700_LSSQSGPGTPR_9	-0.320302	5.75688	-3.12377	0.0136818	0.280446	-2.87068	DKVPYGRLSSQSGPGTPRGDLFPPSNGLSKV	Tb927.1.4700	>Tb927.1.4700 | organism=Trypanosoma_brucei_TREU927 | product=hypothetical protein, conserved | location=Tb927_01_v5.1:966037-966996(+) | length=319 | sequence_SO=chromosome | SO=protein_coding
Tb927.8.8000_GVDTRDSLFADGGELDSFYAK_4	6.53363	1.78997	3.07678	0.0147062	0.288061	-2.8752	HSNVSSGKRSFRGVDTRDSLFADGGELDSFY	Tb927.8.8000	>Tb927.8.8000 | organism=Trypanosoma_brucei_TREU927 | product=hypothetical protein, conserved | location=Tb927_08_v5.1:2371282-2372910(+) | length=542 | sequence_SO=chromosome | SO=protein_coding
Tb927.8.2820_MHPTTSPVPPLTLYAGPATGSGGSSSPVETVR_26	0.503288	3.02603	2.96052	0.017599	0.303319	-2.87548	LTLYAGPATGSGGSSSPVETVRLPARTVEVL	Tb927.8.2820	>Tb927.8.2820 | organism=Trypanosoma_brucei_TREU927 | product=hypothetical protein, conserved | location=Tb927_08_v5.1:842913-846791(+) | length=1292 | sequence_SO=chromosome | SO=protein_coding
Tb927.7.4020_VGSGSGYPR_3	-0.328688	5.77709	-3.11576	0.0138511	0.280979	-2.88356	AVLGGSTLISGERVGSGSGYPRRVFSGPPST	Tb927.7.4020	>Tb927.7.4020 | organism=Trypanosoma_brucei_TREU927 | product=protein phosphatase 2C, putative | location=Tb927_07_v5.1:1062389-1064629(+) | length=746 | sequence_SO=chromosome | SO=protein_coding
Tb927.6.2520_ASGVEAPYSIILTTAK_2	-0.337263	6.17104	-3.12908	0.0135709	0.280446	-2.88643	ACQGERFVDMPLHRASGVEAPYSIILTTAKK	Tb927.6.2520	>Tb927.6.2520 | organism=Trypanosoma_brucei_TREU927 | product=hypothetical protein, conserved | location=Tb927_06_v5.1:764427-766991(+) | length=854 | sequence_SO=chromosome | SO=protein_coding
Tb927.11.15190_SPLLASNPFK_1	-0.389113	6.31939	-3.12902	0.0135721	0.280446	-2.88747	__________MSFQKSPLLASNPFKEPLRSS	Tb927.11.15190	>Tb927.11.15190 | organism=Trypanosoma_brucei_TREU927 | product=hypothetical protein, conserved | location=Tb927_11_v5.1:4035840-4037888(-) | length=682 | sequence_SO=chromosome | SO=protein_coding
Tb927.10.14560_ESNSTILSPSSK_4	-0.393516	4.36007	-3.03517	0.0156802	0.294082	-2.89133	EHHLRELLRFAKESNSTILSPSSKSPKFFDS	Tb927.10.14560	>Tb927.10.14560 | organism=Trypanosoma_brucei_TREU927 | product=hypothetical protein, conserved | location=Tb927_10_v5.1:3567127-3569136(-) | length=669 | sequence_SO=chromosome | SO=protein_coding;>Tb11.v5.0477 | organism=Trypanosoma_brucei_TREU927 | prod
Tb927.7.6650_GSVGESEMQR_6	-0.36703	6.84752	-3.14089	0.0133274	0.280446	-2.90481	SWHTNASGARGSVGESEMQRRSGVISSDTIS	Tb927.7.6650	>Tb927.7.6650 | organism=Trypanosoma_brucei_TREU927 | product=hypothetical protein, conserved | location=Tb927_07_v5.1:1824004-1827213(-) | length=941 | sequence_SO=chromosome | SO=protein_coding
Tb927.3.690_TYTNSLGK_5	-0.324664	5.89586	-3.10165	0.0141545	0.283244	-2.90961	KLSSFQSSENKTYTNSLGKAHPQGNSPATLA	Tb927.3.690	>Tb927.3.690 | organism=Trypanosoma_brucei_TREU927 | product=protein kinase, putative | location=Tb927_03_v5.1:168665-170416(-) | length=583 | sequence_SO=chromosome | SO=protein_coding
Tb927.4.3330_NASTSSVTNAVK_5	-0.281053	7.87545	-3.15512	0.0130399	0.276465	-2.91032	ASTRTVGDSSKNASTSSVTNAVKDPNVTLSR	Tb927.4.3330	>Tb927.4.3330 | organism=Trypanosoma_brucei_TREU927 | product=hypothetical protein, conserved | location=Tb927_04_v5.1:870197-870764(-) | length=183 | sequence_SO=chromosome | SO=protein_coding
Tb927.10.15700_VYSESPDEISQEPTK_5	0.339836	6.39237	3.11523	0.0138623	0.280979	-2.91632	TKESEKQKESRVYSESPDEISQEPTKESEKQ	Tb927.10.15700	>Tb927.10.15700 | organism=Trypanosoma_brucei_TREU927 | product=hypothetical protein, conserved | location=Tb927_10_v5.1:3854999-3865357(+) | length=3452 | sequence_SO=chromosome | SO=protein_coding
Tb927.3.4970_NNAQGSASEQLSPTSDATGAK_12	0.344958	7.1584	3.13394	0.0134702	0.280446	-2.91652	GGHKNNAQGSASEQLSPTSDATGAKDLQARE	Tb927.3.4970	>Tb927.3.4970 | organism=Trypanosoma_brucei_TREU927 | product=hypothetical protein, conserved | location=Tb927_03_v5.1:1394942-1398573(+) | length=1063 | sequence_SO=chromosome | SO=protein_coding
Tb927.3.1900_SGGGLTESSK_8	0.312326	6.88325	3.12506	0.0136547	0.280446	-2.92444	ASPVGGRKSGGGLTESSKHGAVTEDEAPISS	Tb927.3.1900	>Tb927.3.1900 | organism=Trypanosoma_brucei_TREU927 | product=hypothetical protein, conserved | location=Tb927_03_v5.1:493707-496310(-) | length=867 | sequence_SO=chromosome | SO=protein_coding
Tb927.5.1680_SSVIEAEETPPPR_2	0.285539	7.15424	3.13023	0.0135469	0.280446	-2.9258	LCLSPSTRRCGNSRSSVIEAEETPPPRLRVF	Tb927.5.1680	>Tb927.5.1680 | organism=Trypanosoma_brucei_TREU927 | product=hypothetical protein, conserved | location=Tb927_05_v5.1:586032-591287(+) | length=1751 | sequence_SO=chromosome | SO=protein_coding
Tb927.1.4280_SLVTTPR_5	-0.356829	6.4554	-3.11568	0.0138528	0.280979	-2.92866	SASSTPQFSRRSLVTTPRVPHRPSVRRAGES	Tb927.1.4280	>Tb927.1.4280 | organism=Trypanosoma_brucei_TREU927 | product=hypothetical protein, conserved | location=Tb927_01_v5.1:881086-883182(+) | length=698 | sequence_SO=chromosome | SO=protein_coding
Tb927.6.4610_FFSNEVSVERR_7	-0.417258	5.36591	-3.06935	0.0148754	0.289545	-2.92935	DYVGRSFKKFFSNEVSVERRRLEKKKMQEEE	Tb927.6.4610	>Tb927.6.4610 | organism=Trypanosoma_brucei_TREU927 | product=hypothetical protein, conserved | location=Tb927_06_v5.1:1290871-1292112(+) | length=413 | sequence_SO=chromosome | SO=protein_coding
Tb927.11.3490_TNSASSWFPK_3	-0.310255	7.34774	-3.13609	0.0134258	0.280446	-2.92952	EKPAEASNTPSLRTNSASSWFPKNEAAHIGG	Tb927.11.3490	>Tb927.11.3490 | organism=Trypanosoma_brucei_TREU927 | product=hypothetical protein, conserved | location=Tb927_11_v5.1:1032022-1034418(+) | length=798 | sequence_SO=chromosome | SO=protein_coding
Tb927.10.1970_SINLSAISPSSNSPDFTGK_8	0.378075	6.59886	3.104	0.0141034	0.282831	-2.93236	AGGVTSLKSINLSAISPSSNSPDFTGKIVLQ	Tb927.10.1970	>Tb927.10.1970 | organism=Trypanosoma_brucei_TREU927 | product=hypothetical protein, conserved | location=Tb927_10_v5.1:513794-518011(+) | length=1405 | sequence_SO=chromosome | SO=protein_coding
Tb927.9.2760_RTSTPVDR_3	-0.34083	5.40384	-3.06934	0.0148757	0.289545	-2.93362	APVDGIKKSPISRRTSTPVDRSRVTTPAGAR	Tb927.9.2760	>Tb927.9.2760 | organism=Trypanosoma_brucei_TREU927 | product=hypothetical protein, conserved | location=Tb927_09_v5.1:603042-604652(-) | length=536 | sequence_SO=chromosome | SO=protein_coding
Tb927.10.11780_SINRSAELK_1	-0.379266	5.96723	-3.07863	0.0146645	0.287934	-2.94239	SNIGKESMSPSDRSRSINRSAELKSGKEKGV	Tb927.10.11780	>Tb927.10.11780 | organism=Trypanosoma_brucei_TREU927 | product=hypothetical protein, conserved | location=Tb927_10_v5.1:2878763-2882254(+) | length=1163 | sequence_SO=chromosome | SO=protein_coding
Tb927.10.11780_SINRSAELK_5	-0.379266	5.96723	-3.07863	0.0146645	0.287934	-2.94239	KESMSPSDRSRSINRSAELKSGKEKGVYSSL	Tb927.10.11780	>Tb927.10.11780 | organism=Trypanosoma_brucei_TREU927 | product=hypothetical protein, conserved | location=Tb927_10_v5.1:2878763-2882254(+) | length=1163 | sequence_SO=chromosome | SO=protein_coding
Tb927.9.12360_VIETISSPTSSPSLR_6	0.805492	4.70941	2.99063	0.0167972	0.299501	-2.9427	PFLNEERRGRVIETISSPTSSPSLRSKCYPT	Tb927.9.12360	>Tb927.9.12360 | organism=Trypanosoma_brucei_TREU927 | product=RNA-binding protein, putative (RBP35) | location=Tb927_09_v5.1:1930262-1931944(+) | length=560 | sequence_SO=chromosome | SO=protein_coding
Tb927.8.1480_EGGVTGLSPGGSSR_8	0.319844	5.24954	3.04553	0.0154315	0.293269	-2.94568	GPSFHPTREGGVTGLSPGGSSREGVLFGSPI	Tb927.8.1480	>Tb927.8.1480 | organism=Trypanosoma_brucei_TREU927 | product=hypothetical protein, conserved | location=Tb927_08_v5.1:478123-485529(+) | length=2468 | sequence_SO=chromosome | SO=protein_coding
Tb927.7.5430_GLVADVVDSSVEFLPR_9	-0.601495	2.17182	-2.89583	0.0194587	0.310999	-2.94643	RAMKYSKGLVADVVDSSVEFLPRRLMRSSVN	Tb927.7.5430	>Tb927.7.5430 | organism=Trypanosoma_brucei_TREU927 | product=hypothetical protein, conserved | location=Tb927_07_v5.1:1459902-1462622(+) | length=906 | sequence_SO=chromosome | SO=protein_coding;>Tb927.7.5410 | organism=Trypanosoma_brucei_TREU927 | produc
Tb927.7.5430_GLVADVVDSSVEFLPR_10	-0.601495	2.17182	-2.89583	0.0194587	0.310999	-2.94643	AMKYSKGLVADVVDSSVEFLPRRLMRSSVNH	Tb927.7.5430	>Tb927.7.5430 | organism=Trypanosoma_brucei_TREU927 | product=hypothetical protein, conserved | location=Tb927_07_v5.1:1459902-1462622(+) | length=906 | sequence_SO=chromosome | SO=protein_coding;>Tb927.7.5410 | organism=Trypanosoma_brucei_TREU927 | produc
Tb927.11.15490_INESDTPAK_4	0.445873	4.05454	2.9735	0.0172485	0.303319	-2.94648	KISTSSGKLHPRINESDTPAKKGKMRQHDGK	Tb927.11.15490	>Tb927.11.15490 | organism=Trypanosoma_brucei_TREU927 | product=Tb-291 membrane associated protein, putative,membrane associated protein, putative | location=Tb927_11_v5.1:4115548-4117704(-) | length=718 | sequence_SO=chromosome | SO=protein_coding
Tb927.9.4450_SPALTVR_1	-0.366316	5.14945	-3.04223	0.0155102	0.293269	-2.95319	SSTFHRSLDAPEVVKSPALTVRRRKIVAGSN	Tb927.9.4450	>Tb927.9.4450 | organism=Trypanosoma_brucei_TREU927 | product=hypothetical protein | location=Tb927_09_v5.1:829961-831931(+) | length=656 | sequence_SO=chromosome | SO=protein_coding
Tb927.3.1990_LNNSDLTDQAR_4	-0.279458	6.88095	-3.1089	0.0139977	0.282547	-2.95375	MSYRANFGAARKLNNSDLTDQARVALGFALG	Tb927.3.1990	>Tb927.3.1990 | organism=Trypanosoma_brucei_TREU927 | product=hypothetical protein, conserved | location=Tb927_03_v5.1:518838-520283(-) | length=481 | sequence_SO=chromosome | SO=protein_coding
Tb927.7.2350_HRPSYQGQGIVK_4	0.369911	6.7199	3.09582	0.0142818	0.284698	-2.95504	EAAPRADERKVRHRPSYQGQGIVKVEPNSSH	Tb927.7.2350	>Tb927.7.2350 | organism=Trypanosoma_brucei_TREU927 | product=hypothetical protein, conserved | location=Tb927_07_v5.1:604873-607932(-) | length=1019 | sequence_SO=chromosome | SO=protein_coding
Tb927.3.4510_SVVALSGGTYDGEEFLGENNGINSSVAR_24	0.412365	3.64393	2.93183	0.0184	0.305512	-2.95781	TYDGEEFLGENNGINSSVARFPEGTRLLTMC	Tb927.3.4510	>Tb927.3.4510 | organism=Trypanosoma_brucei_TREU927 | product=hypothetical protein, conserved | location=Tb927_03_v5.1:1260167-1264162(-) | length=1331 | sequence_SO=chromosome | SO=protein_coding
Tb927.3.4510_SVVALSGGTYDGEEFLGENNGINSSVAR_25	0.412365	3.64393	2.93183	0.0184	0.305512	-2.95781	YDGEEFLGENNGINSSVARFPEGTRLLTMCE	Tb927.3.4510	>Tb927.3.4510 | organism=Trypanosoma_brucei_TREU927 | product=hypothetical protein, conserved | location=Tb927_03_v5.1:1260167-1264162(-) | length=1331 | sequence_SO=chromosome | SO=protein_coding
Tb927.7.5160_RVSLSPLILR_3	0.73224	2.7395	2.89441	0.0195016	0.310999	-2.95825	________MKNARRVSLSPLILRSLAELQDG	Tb927.7.5160	>Tb927.7.5160 | organism=Trypanosoma_brucei_TREU927 | product=deoxyuridine triphosphatase, putative,dUTP diphosphatase | location=Tb927_07_v5.1:1361423-1362286(+) | length=287 | sequence_SO=chromosome | SO=protein_coding
Tb927.3.4180_STASPTNEK_1	-0.450608	6.17104	-3.07845	0.0146686	0.287934	-2.95989	DVSEHGSPRKCIMIRSTASPTNEKVHTPVSK	Tb927.3.4180	>Tb927.3.4180 | organism=Trypanosoma_brucei_TREU927 | product=hypothetical protein | location=Tb927_03_v5.1:1172565-1173791(-) | length=408 | sequence_SO=chromosome | SO=protein_coding
Tb927.11.9400_QASEAAKDPDTGDIEGNEASGAAK_3	8.42286	5.16349	2.91553	0.0188716	0.307826	-2.96268	AAKEEDAEEIGSKQASEAAKDPDTGDIEGNE	Tb927.11.9400	>Tb927.11.9400 | organism=Trypanosoma_brucei_TREU927 | product=hypothetical protein, conserved | location=Tb927_11_v5.1:2577671-2580334(-) | length=887 | sequence_SO=chromosome | SO=protein_coding
Tb927.10.3920_SEAEVVKEEPVSDGNLPSDFDYTYSK_12	0.341835	6.18109	3.07109	0.0148356	0.289545	-2.96525	RTPKSEAEVVKEEPVSDGNLPSDFDYTYSKG	Tb927.10.3920	>Tb927.10.3920 | organism=Trypanosoma_brucei_TREU927 | product=hypothetical protein, conserved | location=Tb927_10_v5.1:1040528-1041994(-) | length=488 | sequence_SO=chromosome | SO=protein_coding;>Tb11.v5.0502 | organism=Trypanosoma_brucei_TREU927 | produ
Tb927.7.1060_DDDGAEGSQNMSASSGDAVK_8	-0.320709	6.984	-3.09551	0.0142887	0.284698	-2.97263	GRRKKQPRDDDGAEGSQNMSASSGDAVKRRR	Tb927.7.1060	>Tb927.7.1060 | organism=Trypanosoma_brucei_TREU927 | product=hypothetical protein, conserved | location=Tb927_07_v5.1:270035-271519(+) | length=494 | sequence_SO=chromosome | SO=protein_coding
Tb927.9.13290_AEAFRQSWEK_7	-0.429234	5.90529	-3.05922	0.0151094	0.291839	-2.97266	ERNGADATRAEAFRQSWEKAHEEFKRRMIEQ	Tb927.9.13290	>Tb927.9.13290 | organism=Trypanosoma_brucei_TREU927 | product=hypothetical protein, conserved | location=Tb927_09_v5.1:2095422-2096438(-) | length=338 | sequence_SO=chromosome | SO=protein_coding
Tb927.11.9290_SAVMEEPIGMTSLDEYDTFTTDLSK_1	0.591351	2.11555	2.86913	0.0202842	0.314796	-2.97977	DVNTPTSYERFLTPRSAVMEEPIGMTSLDEY	Tb927.11.9290	>Tb927.11.9290 | organism=Trypanosoma_brucei_TREU927 | product=hypothetical protein, conserved | location=Tb927_11_v5.1:2550418-2552709(+) | length=763 | sequence_SO=chromosome | SO=protein_coding
Tb927.1.3290_AVSTSSVSK_6	-7.66599	3.5684	-2.94833	0.0179348	0.303319	-2.98026	KFLHDFGKEKAVSTSSVSKRERGKGKRGMMA	Tb927.1.3290	>Tb927.1.3290 | organism=Trypanosoma_brucei_TREU927 | product=hypothetical protein, conserved | location=Tb927_01_v5.1:714237-717203(+) | length=988 | sequence_SO=chromosome | SO=protein_coding
Tb927.11.4800_ALDTTETGAPPVTEPK_5	6.32269	1.72379	2.96774	0.0174032	0.303319	-2.98603	MAIYSPVATEKALDTTETGAPPVTEPKKESG	Tb927.11.4800	>Tb927.11.4800 | organism=Trypanosoma_brucei_TREU927 | product=clathrin coat assembly protein, putative | location=Tb927_11_v5.1:1381518-1384713(+) | length=492 | sequence_SO=chromosome | SO=protein_coding
Tb927.10.12820_LQSIQAK_3	-0.270292	8.21821	-3.10596	0.014061	0.282593	-2.98772	__MGAKPESLDERLQSIQAKLDLMHSDIKKL	Tb927.10.12820	>Tb927.10.12820 | organism=Trypanosoma_brucei_TREU927 | product=hypothetical protein, conserved | location=Tb927_10_v5.1:3112608-3115649(-) | length=1013 | sequence_SO=chromosome | SO=protein_coding
Tb927.3.5010_RLTLELQSK_3	-0.282705	7.20914	-3.09153	0.0143764	0.285831	-2.99007	RERFQQSKEERERRLTLELQSKDKKLPESEI	Tb927.3.5010	>Tb927.3.5010 | organism=Trypanosoma_brucei_TREU927 | product=hypothetical protein, conserved | location=Tb927_03_v5.1:1406292-1406873(+) | length=193 | sequence_SO=chromosome | SO=protein_coding
Tb927.11.810_TNNSSLAVASTK_5	-0.547749	5.49845	-3.03526	0.015678	0.294082	-2.99089	RLSDSSTQSCKTNNSSLAVASTKAQRGSTSM	Tb927.11.810	>Tb927.11.810 | organism=Trypanosoma_brucei_TREU927 | product=hypothetical protein, conserved | location=Tb927_11_v5.1:205093-207483(+) | length=796 | sequence_SO=chromosome | SO=protein_coding
Tb927.4.5230_SNAANTEGSENDNSGGHR_9	-5.37755	-0.933496	-3.04587	0.0154235	0.293269	-2.99093	NGSPNNRSNAANTEGSENDNSGGHRGNVRDD	Tb927.4.5230	>Tb927.4.5230 | organism=Trypanosoma_brucei_TREU927 | product=hypothetical protein, conserved | location=Tb927_04_v5.1:1422663-1424219(-) | length=231 | sequence_SO=chromosome | SO=protein_coding
Tb927.10.11450_ESVPLTAR_6	-0.445335	5.44781	-3.0298	0.0158107	0.294543	-2.9979	MCSFSATEGKESVPLTARSYERSRSELFEGL	Tb927.10.11450	>Tb927.10.11450 | organism=Trypanosoma_brucei_TREU927 | product=TFIIF-stimulated CTD phosphatase, putative | location=Tb927_10_v5.1:2794186-2796375(+) | length=729 | sequence_SO=chromosome | SO=protein_coding
Tb927.11.15750_EGDEEESSDITPGDDETTLVFDR_7	6.71875	2.53438	2.94654	0.0179847	0.303319	-2.99823	KGEFDSLTKEGDEEESSDITPGDDETTLVFD	Tb927.11.15750	>Tb927.11.15750 | organism=Trypanosoma_brucei_TREU927 | product=AMP deaminase, putative | location=Tb927_11_v5.1:4169121-4173374(-) | length=1417 | sequence_SO=chromosome | SO=protein_coding
Tb927.11.1380_KVSHSNTSVLLPNVR_3	0.321174	5.59363	3.02343	0.0159669	0.296459	-2.99943	KLNAYMSFDLIRKKVSHSNTSVLLPNVR___	Tb927.11.1380	>Tb927.11.1380 | organism=Trypanosoma_brucei_TREU927 | product=hypothetical protein, conserved | location=Tb927_11_v5.1:399081-408077(+) | length=2998 | sequence_SO=chromosome | SO=protein_coding
Tb927.3.4970_VREPQSNDDGTR_6	-0.332253	4.75372	-2.98892	0.0168419	0.299501	-3.00141	GRDETRGRRRVREPQSNDDGTRSPIEESHAN	Tb927.3.4970	>Tb927.3.4970 | organism=Trypanosoma_brucei_TREU927 | product=hypothetical protein, conserved | location=Tb927_03_v5.1:1394942-1398573(+) | length=1063 | sequence_SO=chromosome | SO=protein_coding
Tb927.7.7190_RASHTFDR_3	6.52811	2.18772	2.94373	0.0180633	0.303319	-3.00449	CRSSDSGRADRPRRASHTFDRSPSCCCCRST	Tb927.7.7190	>Tb927.7.7190 | organism=Trypanosoma_brucei_TREU927 | product=hypothetical protein, conserved | location=Tb927_07_v5.1:2063058-2067014(-) | length=1318 | sequence_SO=chromosome | SO=protein_coding
Tb927.7.1580_TLAAIAESK_8	-0.412249	3.48475	-2.90063	0.019314	0.310637	-3.01058	QQMIQHIRTLAAIAESKDDDEEG________	Tb927.7.1580	>Tb927.7.1580 | organism=Trypanosoma_brucei_TREU927 | product=hypothetical protein, conserved | location=Tb927_07_v5.1:395945-398620(+) | length=891 | sequence_SO=chromosome | SO=protein_coding
Tb927.5.3240_SNASSVAR_5	-0.478198	5.25384	-3.011	0.0162765	0.298522	-3.01231	ATSGTSRKHGRSNASSVARGSRNAGDWRSSA	Tb927.5.3240	>Tb927.5.3240 | organism=Trypanosoma_brucei_TREU927 | product=hypothetical protein, conserved | location=Tb927_05_v5.1:1066169-1068562(-) | length=797 | sequence_SO=chromosome | SO=protein_coding
Tb927.3.3850_GLFGDQSR_7	-0.300663	8.1411	-3.08939	0.0144237	0.286157	-3.01302	GSSTAVTARGLFGDQSRSGSTATNPDAHVSR	Tb927.3.3850	>Tb927.3.3850 | organism=Trypanosoma_brucei_TREU927 | product=hypothetical protein, conserved | location=Tb927_03_v5.1:1066556-1070719(+) | length=1387 | sequence_SO=chromosome | SO=protein_coding
Tb927.10.14150_TETAPEAAPAPTER_3	0.350538	5.46485	3.00577	0.0164086	0.298522	-3.02101	__________MSKTETAPEAAPAPTERRPQP	Tb927.10.14150	>Tb927.10.14150 | organism=Trypanosoma_brucei_TREU927 | product=hypothetical protein, conserved | location=Tb927_10_v5.1:3436573-3438012(-) | length=479 | sequence_SO=chromosome | SO=protein_coding
Tb927.11.8350_FASPVVR_3	-0.289896	6.75292	-3.06045	0.0150808	0.291839	-3.02232	RKSKAVNPQPAQRFASPVVRRRPVITSSNTA	Tb927.11.8350	>Tb927.11.8350 | organism=Trypanosoma_brucei_TREU927 | product=katanin, putative | location=Tb927_11_v5.1:2342924-2344588(+) | length=554 | sequence_SO=chromosome | SO=protein_coding
Tb927.11.12720_ATELSLGSSPPEFQGTR_5	0.364489	5.04662	2.97792	0.0171311	0.303319	-3.02513	LRDGVGNLRRRATELSLGSSPPEFQGTRSPN	Tb927.11.12720	>Tb927.11.12720 | organism=Trypanosoma_brucei_TREU927 | product=hypothetical protein, conserved | location=Tb927_11_v5.1:3406802-3408280(-) | length=492 | sequence_SO=chromosome | SO=protein_coding
Tb927.5.1940_DNDALSTILFSK_6	0.589541	2.19597	2.83236	0.0214811	0.322565	-3.02641	EKDSAEQYRKDNDALSTILFSKDVSDAGRLT	Tb927.5.1940	>Tb927.5.1940 | organism=Trypanosoma_brucei_TREU927 | product=hypothetical protein, conserved | location=Tb927_05_v5.1:656966-657541(+) | length=191 | sequence_SO=chromosome | SO=protein_coding
Tb927.11.7230_ITYLDSRAANPFNK_6	0.465507	6.42361	3.0365	0.0156479	0.294082	-3.02802	TTWELSSRGRITYLDSRAANPFNKGIVQNVY	Tb927.11.7230	>Tb927.11.7230 | organism=Trypanosoma_brucei_TREU927 | product=palmitoyl acyltransferase 8, putative | location=Tb927_11_v5.1:2045791-2046594(+) | length=267 | sequence_SO=chromosome | SO=protein_coding;>Tb11.v5.0259 | organism=Trypanosoma_brucei_TREU927 |
Tb927.1.4310_NGGIHHGSDRTPIR_8	0.483459	6.67465	3.04609	0.0154183	0.293269	-3.02812	CTSSNARRNGGIHHGSDRTPIRAGRGPADGD	Tb927.1.4310	>Tb927.1.4310 | organism=Trypanosoma_brucei_TREU927 | product=hypothetical protein, conserved | location=Tb927_01_v5.1:890927-895843(+) | length=1638 | sequence_SO=chromosome | SO=protein_coding
Tb927.9.9730_EVVTSPENMK_5	0.385605	5.87118	3.00439	0.0164436	0.298522	-3.03605	RAVADGAIAAREVVTSPENMKLPPTFQIPEL	Tb927.9.9730	>Tb927.9.9730 | organism=Trypanosoma_brucei_TREU927 | product=hypothetical protein, conserved | location=Tb927_09_v5.1:1546611-1547812(-) | length=399 | sequence_SO=chromosome | SO=protein_coding
Tb11.v5.0404_STEAAADEGAEKSTEAAADEGAEK_13	6.85385	2.32955	2.90289	0.019246	0.310384	-3.04344	AEKSTEAAADEGAEKSTEAAADEGAEKSTEA	Tb11.v5.0404	>Tb11.v5.0404 | organism=Trypanosoma_brucei_TREU927 | product=hypothetical protein, conserved | location=Tb927_11_bin_v5.1:1494435-1496606(+) | length=723 | sequence_SO=random_sequence | SO=protein_coding;>Tb927.11.17000 | organism=Trypanosoma_brucei_TREU9
Tb927.8.1840_TGDSMSDSPVGQQLSPR_15	0.294494	8.69429	3.06327	0.0150153	0.291649	-3.04938	RTGDSMSDSPVGQQLSPREQQHVRSCNVGMY	Tb927.8.1840	>Tb927.8.1840 | organism=Trypanosoma_brucei_TREU927 | product=hypothetical protein, conserved | location=Tb927_08_v5.1:596869-603060(-) | length=2063 | sequence_SO=chromosome | SO=protein_coding
Tb927.11.16840.1_NSENSPENLR_5	0.361867	6.20101	3.00613	0.0163995	0.298522	-3.05343	SLLERLMEAHRNSENSPENLRSGRALPPRSE	Tb927.11.16840.1	>Tb927.11.16840.1 | organism=Trypanosoma_brucei_TREU927 | product=unspecified product | location=Tb927_11_v5.1:4485224-4488628(-) | length=910 | sequence_SO=chromosome | SO=protein_coding;>Tb927.11.16840.2 | organism=Trypanosoma_brucei_TREU927 | product=un
Tb927.9.12360_HNAYTTPK_6	6.99455	3.22942	2.88759	0.0197096	0.311885	-3.05427	APALVNTESKHNAYTTPKLKPKTPDVMCQSP	Tb927.9.12360	>Tb927.9.12360 | organism=Trypanosoma_brucei_TREU927 | product=RNA-binding protein, putative (RBP35) | location=Tb927_09_v5.1:1930262-1931944(+) | length=560 | sequence_SO=chromosome | SO=protein_coding
Tb927.3.2640_TSNPSETPSLSQSVIGR_2	0.330543	6.48127	3.01982	0.0160562	0.296778	-3.05626	TFLRKETSWRVASRTSNPSETPSLSQSVIGR	Tb927.3.2640	>Tb927.3.2640 | organism=Trypanosoma_brucei_TREU927 | product=hypothetical protein, conserved | location=Tb927_03_v5.1:673040-674173(-) | length=377 | sequence_SO=chromosome | SO=protein_coding
Tb927.11.10120_DNTSTYSPLSIR_7	0.423848	4.68714	2.92513	0.0185924	0.307056	-3.06027	QQGTAGNNRDNTSTYSPLSIRAPEEDPEDVL	Tb927.11.10120	>Tb927.11.10120 | organism=Trypanosoma_brucei_TREU927 | product=hypothetical protein, conserved | location=Tb927_11_v5.1:2710406-2712814(+) | length=802 | sequence_SO=chromosome | SO=protein_coding
Tb927.3.1110_RGSRSENDGAPK_3	0.438313	6.07557	3.00209	0.0165021	0.298522	-3.06122	EELNALRGEAGRKRGSRSENDGAPKIGGQGN	Tb927.3.1110	>Tb927.3.1110 | organism=Trypanosoma_brucei_TREU927 | product=flagellar transport protein, putative (PIFTA1) | location=Tb927_03_v5.1:270798-272231(+) | length=477 | sequence_SO=chromosome | SO=protein_coding;>Tb11.v5.0589 | organism=Trypanosoma_brucei_TRE
Tb927.7.7190_RRSNPVSSR_3	6.58707	2.309	2.88605	0.0197569	0.311885	-3.06194	TLPAADTPCSSGKRRSNPVSSREIQSASHEK	Tb927.7.7190	>Tb927.7.7190 | organism=Trypanosoma_brucei_TREU927 | product=hypothetical protein, conserved | location=Tb927_07_v5.1:2063058-2067014(-) | length=1318 | sequence_SO=chromosome | SO=protein_coding
Tb927.7.2390_EQGDEETQHEGSEK_7	-0.325758	7.17178	-3.04242	0.0155056	0.293269	-3.06317	PLPEGQGTREQGDEETQHEGSEKTEPKKRGR	Tb927.7.2390	>Tb927.7.2390 | organism=Trypanosoma_brucei_TREU927 | product=hypothetical protein, conserved | location=Tb927_07_v5.1:613757-616612(-) | length=951 | sequence_SO=chromosome | SO=protein_coding
Tb927.9.4350_GGGSEVSLQK_4	-0.284313	6.52709	-3.02922	0.0158249	0.294543	-3.06337	TATNTPGGSLPRGGGSEVSLQKCLSDYLIRD	Tb927.9.4350	>Tb927.9.4350 | organism=Trypanosoma_brucei_TREU927 | product=hypothetical protein, conserved | location=Tb927_09_v5.1:814596-817248(+) | length=881 | sequence_SO=chromosome | SO=protein_coding
Tb927.3.4970_TRGEAGVAVGTPQHEKSPVNK_17	0.590828	5.89104	2.98995	0.016815	0.299501	-3.0634	RGEAGVAVGTPQHEKSPVNKAATQSGEAGLS	Tb927.3.4970	>Tb927.3.4970 | organism=Trypanosoma_brucei_TREU927 | product=hypothetical protein, conserved | location=Tb927_03_v5.1:1394942-1398573(+) | length=1063 | sequence_SO=chromosome | SO=protein_coding
Tb927.7.3550_ASTNRESSVGR_7	-0.394533	5.81207	-3.00038	0.0165458	0.298522	-3.06394	SGNRDSSRRASTNRESSVGRGF_________	Tb927.7.3550	>Tb927.7.3550 | organism=Trypanosoma_brucei_TREU927 | product=hypothetical protein, conserved | location=Tb927_07_v5.1:914750-918475(-) | length=1241 | sequence_SO=chromosome | SO=protein_coding
Tb927.9.2050_TSSTGPPPTPPPTSYSPTQPGFFGNLLQTLALR_9	5.92912	1.1064	2.9024	0.0192609	0.310384	-3.0641	GTSWHQRTSSTGPPPTPPPTSYSPTQPGFFG	Tb927.9.2050	>Tb927.9.2050 | organism=Trypanosoma_brucei_TREU927 | product=membrane protein YIP1, putative | location=Tb927_09_v5.1:460311-461561(-) | length=416 | sequence_SO=chromosome | SO=protein_coding
Tb927.8.1590_AVEAVSEGDASVPR_6	0.271129	7.08009	3.03751	0.0156237	0.294082	-3.06422	REANRARQSRAVEAVSEGDASVPRQLRRREG	Tb927.8.1590	>Tb927.8.1590 | organism=Trypanosoma_brucei_TREU927 | product=ubiquitin-protein ligase, putative (upl3) | location=Tb927_08_v5.1:516817-529731(+) | length=4304 | sequence_SO=chromosome | SO=protein_coding
Tb927.9.13110_SGEESNPQVK_5	0.439907	5.91613	2.98658	0.0169029	0.30001	-3.07612	RLRQRHLRAQRSGEESNPQVKLEKDDHQHKS	Tb927.9.13110	>Tb927.9.13110 | organism=Trypanosoma_brucei_TREU927 | product=hypothetical protein, conserved | location=Tb927_09_v5.1:2071749-2073068(+) | length=439 | sequence_SO=chromosome | SO=protein_coding
Tb927.7.4120_VTSGSIEDLLAK_5	-0.37806	8.36776	-3.04649	0.0154086	0.293269	-3.07675	GKKAKGWDSVKVTSGSIEDLLAKATESGKRQ	Tb927.7.4120	>Tb927.7.4120 | organism=Trypanosoma_brucei_TREU927 | product=hypothetical protein, conserved | location=Tb927_07_v5.1:1093713-1095236(+) | length=507 | sequence_SO=chromosome | SO=protein_coding
Tb927.2.4930_DAESPNVAK_4	0.408154	6.40289	2.99737	0.0166231	0.298522	-3.07794	HVVDLYERFLGKDAESPNVAKGPWCDYLSDG	Tb927.2.4930	>Tb927.2.4930 | organism=Trypanosoma_brucei_TREU927 | product=esterase, putative | location=Tb927_02_v5.1:870376-871113(-) | length=245 | sequence_SO=chromosome | SO=protein_coding
Tb927.10.1970_RDETSPEVPFGNAGGVTSLK_5	0.294096	6.74224	3.00773	0.0163588	0.298522	-3.08294	FREPQQQVLLRRDETSPEVPFGNAGGVTSLK	Tb927.10.1970	>Tb927.10.1970 | organism=Trypanosoma_brucei_TREU927 | product=hypothetical protein, conserved | location=Tb927_10_v5.1:513794-518011(+) | length=1405 | sequence_SO=chromosome | SO=protein_coding
Tb11.v5.0565_ELSSEEIK_3	-0.294563	8.11211	-3.04327	0.0154855	0.293269	-3.08307	DVVLQLDSTEGHKELSSEEIKNVAQLRRDME	Tb11.v5.0565	>Tb11.v5.0565 | organism=Trypanosoma_brucei_TREU927 | product=mitochondrial intermediate peptidase, putative | location=Tb927_11_bin_v5.1:2560811-2562430(+) | length=539 | sequence_SO=random_sequence | SO=protein_coding;>Tb927.10.9820 | organism=Trypanosom
Tb927.10.15700_SISSVGR_3	-0.342293	5.20446	-2.95609	0.0177203	0.303319	-3.08329	ETPQMEEVSRATRSISSVGRLAERSRPSPVR;RNRYSGKLSSSRKSISSVGRRNGEHFSSSRD	Tb927.10.15700	>Tb927.10.15700 | organism=Trypanosoma_brucei_TREU927 | product=hypothetical protein, conserved | location=Tb927_10_v5.1:3854999-3865357(+) | length=3452 | sequence_SO=chromosome | SO=protein_coding;>Tb927.10.9060 | organism=Trypanosoma_brucei_TREU927 | pr
Tb927.1.4220_QPSLQQPDGK_3	-0.28122	6.73111	-3.01885	0.0160802	0.296778	-3.08356	_____MRAVKRNRQPSLQQPDGKTSAVAAPG	Tb927.1.4220	>Tb927.1.4220 | organism=Trypanosoma_brucei_TREU927 | product=hypothetical protein, conserved | location=Tb927_01_v5.1:871548-873064(+) | length=399 | sequence_SO=chromosome | SO=protein_coding
Tb927.1.5000_VMNTSSEEGTPMR_5	-0.329468	4.78442	-2.93952	0.0181816	0.303319	-3.08497	LWGRYSLKGKRVMNTSSEEGTPMRYSTMCDA	Tb927.1.5000	>Tb927.1.5000 | organism=Trypanosoma_brucei_TREU927 | product=hypothetical protein, conserved | location=Tb927_01_v5.1:1004277-1005123(+) | length=271 | sequence_SO=chromosome | SO=protein_coding
Tb927.5.1680_GNTTPSPGSPTFSPVR_9	0.302234	7.62926	3.02956	0.0158164	0.294543	-3.09097	PRIPAEKGNTTPSPGSPTFSPVRNHSLPSNF	Tb927.5.1680	>Tb927.5.1680 | organism=Trypanosoma_brucei_TREU927 | product=hypothetical protein, conserved | location=Tb927_05_v5.1:586032-591287(+) | length=1751 | sequence_SO=chromosome | SO=protein_coding
Tb927.11.15160_NSYGSLQTR_2	-0.272177	7.20503	-3.02122	0.0160214	0.296778	-3.095	LSGNFAVREVIVSRNSYGSLQTRSRSCPVTF	Tb927.11.15160	>Tb927.11.15160 | organism=Trypanosoma_brucei_TREU927 | product=hypothetical protein, conserved | location=Tb927_11_v5.1:4029489-4030619(-) | length=376 | sequence_SO=chromosome | SO=protein_coding
Tb927.2.4280_SFAASSAR_6	-0.601915	5.24247	-2.95183	0.0178376	0.303319	-3.10324	APTPREPTGRSFAASSARVGSHRSLQPRRNE	Tb927.2.4280	>Tb927.2.4280 | organism=Trypanosoma_brucei_TREU927 | product=kinetoplastid-specific dual specificity phosphatase, putative | location=Tb927_02_v5.1:759384-763151(-) | length=1042 | sequence_SO=chromosome | SO=protein_coding
Tb927.9.12800_NEVAEMLSK_8	-6.22267	1.81635	-2.84846	0.0209483	0.319108	-3.10572	DCAHEQNKNEVAEMLSKSHLFGELKPSNYSK	Tb927.9.12800	>Tb927.9.12800 | organism=Trypanosoma_brucei_TREU927 | product=hypothetical protein, conserved | location=Tb927_09_v5.1:2021042-2024221(+) | length=1059 | sequence_SO=chromosome | SO=protein_coding
Tb927.9.10230_LVDQPTSSTK_6	-0.429118	3.62564	-2.83898	0.0212602	0.319766	-3.11106	AKKDEGYWNKLVDQPTSSTKNWLSVDWNLWK	Tb927.9.10230	>Tb927.9.10230 | organism=Trypanosoma_brucei_TREU927 | product=hypothetical protein, conserved | location=Tb927_09_v5.1:1608745-1609251(-) | length=168 | sequence_SO=chromosome | SO=protein_coding
Tb927.11.12720_ILLGSSPR_6	-0.304078	6.71792	-2.99738	0.0166228	0.298522	-3.11132	KFVKPINMDRILLGSSPRM____________	Tb927.11.12720	>Tb927.11.12720 | organism=Trypanosoma_brucei_TREU927 | product=hypothetical protein, conserved | location=Tb927_11_v5.1:3406802-3408280(-) | length=492 | sequence_SO=chromosome | SO=protein_coding
Tb927.11.16550_VLPGSGSNSR_5	0.444395	5.52853	2.9479	0.0179468	0.303319	-3.11202	NTDRPESCFTKVLPGSGSNSRCSSSKPQKEP	Tb927.11.16550	>Tb927.11.16550 | organism=Trypanosoma_brucei_TREU927 | product=zinc finger protein family member, putative (ZC3H46) | location=Tb927_11_v5.1:4395833-4397365(-) | length=510 | sequence_SO=chromosome | SO=protein_coding
Tb927.10.3540_SSATEGNASIGK_2	-0.294148	7.21879	-3.01136	0.0162674	0.298522	-3.11345	LHSGDTSDRRSGSRSSATEGNASIGKTWRIA	Tb927.10.3540	>Tb927.10.3540 | organism=Trypanosoma_brucei_TREU927 | product=hypothetical protein, conserved | location=Tb927_10_v5.1:915333-916013(+) | length=226 | sequence_SO=chromosome | SO=protein_coding
Tb927.11.12480_EGSLASDGLVSHR_3	-0.380961	7.20621	-3.01139	0.0162666	0.298522	-3.11415	IQRFSSGRPLGVREGSLASDGLVSHRTLRTF	Tb927.11.12480	>Tb927.11.12480 | organism=Trypanosoma_brucei_TREU927 | product=kinetoplastid-specific phospho-protein phosphatase, putative | location=Tb927_11_v5.1:3346414-3348327(+) | length=637 | sequence_SO=chromosome | SO=protein_coding
Tb927.8.2390_APSSPTATAGGPTSGER_3	0.321968	4.79687	2.894	0.0195141	0.310999	-3.11906	EKVTQGRITWDAKAPSSPTATAGGPTSGERG	Tb927.8.2390	>Tb927.8.2390 | organism=Trypanosoma_brucei_TREU927 | product=hypothetical protein, conserved | location=Tb927_08_v5.1:717345-721940(+) | length=1531 | sequence_SO=chromosome | SO=protein_coding
Tb927.4.1880_VVVPSLLPLPQNITPPPR_14	6.02259	1.32525	2.84005	0.0212249	0.319753	-3.11992	PRVVVPSLLPLPQNITPPPRGGKDISHNCAL	Tb927.4.1880	>Tb927.4.1880 | organism=Trypanosoma_brucei_TREU927 | product=hypothetical protein, conserved | location=Tb927_04_v5.1:469770-470690(-) | length=306 | sequence_SO=chromosome | SO=protein_coding
Tb927.5.3190_ERSTNLR_3	-0.404845	5.07255	-2.92284	0.0186587	0.307056	-3.12346	MEIRHSNTNWSIRERSTNLRNDQEGFFHDLN	Tb927.5.3190	>Tb927.5.3190 | organism=Trypanosoma_brucei_TREU927 | product=hypothetical protein, conserved | location=Tb927_05_v5.1:1051935-1052561(-) | length=208 | sequence_SO=chromosome | SO=protein_coding
Tb927.11.3280_NATPSSAQR_3	-0.63477	5.32707	-2.93878	0.0182024	0.303319	-3.12417	AVTGARNTTPNCRNATPSSAQRKAENENARM	Tb927.11.3280	>Tb927.11.3280 | organism=Trypanosoma_brucei_TREU927 | product=kinesin, putative,MCAK-like kinesin, putative (Kif13-5) | location=Tb927_11_v5.1:951904-954063(+) | length=719 | sequence_SO=chromosome | SO=protein_coding
Tb927.8.7780_AQDAGSPDLDVER_6	0.445963	6.34665	2.9724	0.017278	0.303319	-3.12475	RLERMLEDIKAQDAGSPDLDVEREGFHMSPT	Tb927.8.7780	>Tb927.8.7780 | organism=Trypanosoma_brucei_TREU927 | product=hypothetical protein, conserved | location=Tb927_08_v5.1:2261587-2264055(+) | length=822 | sequence_SO=chromosome | SO=protein_coding
Tb927.11.10120_DNTSTYSPLSIR_10	0.40715	4.06173	2.84267	0.0211384	0.319489	-3.12628	TAGNNRDNTSTYSPLSIRAPEEDPEDVLSSS	Tb927.11.10120	>Tb927.11.10120 | organism=Trypanosoma_brucei_TREU927 | product=hypothetical protein, conserved | location=Tb927_11_v5.1:2710406-2712814(+) | length=802 | sequence_SO=chromosome | SO=protein_coding
Tb927.10.15040_NAENSVFLR_5	-0.371457	6.80207	-2.99033	0.0168051	0.299501	-3.13037	RSYSRGGSWYKNAENSVFLRSTDMPSFAGNS	Tb927.10.15040	>Tb927.10.15040 | organism=Trypanosoma_brucei_TREU927 | product=hypothetical protein, conserved | location=Tb927_10_v5.1:3677234-3678802(+) | length=522 | sequence_SO=chromosome | SO=protein_coding
Tb927.10.9080_SLPNEVNEPLPTLQSEESGEATYVHPDAR_1	0.389708	4.48029	2.86703	0.0203509	0.315302	-3.13184	________MSFAPTRSLPNEVNEPLPTLQSE	Tb927.10.9080	>Tb927.10.9080 | organism=Trypanosoma_brucei_TREU927 | product=pteridine transporter, putative | location=Tb927_10_v5.1:2250745-2252667(+) | length=640 | sequence_SO=chromosome | SO=protein_coding
Tb927.4.4710_NVEAGDAEDHSDENK_11	-0.281682	7.10287	-2.99726	0.0166257	0.298522	-3.13266	VLNRRNVEAGDAEDHSDENKSDINSCGATDR	Tb927.4.4710	>Tb927.4.4710 | organism=Trypanosoma_brucei_TREU927 | product=hypothetical protein, conserved | location=Tb927_04_v5.1:1295007-1298096(-) | length=1029 | sequence_SO=chromosome | SO=protein_coding
Tb927.11.6820_LLQGQEGSINAESLISPK_8	0.280287	6.11279	2.95015	0.0178842	0.303319	-3.13425	LYTQTLERLLQGQEGSINAESLISPKQEQQA	Tb927.11.6820	>Tb927.11.6820 | organism=Trypanosoma_brucei_TREU927 | product=hypothetical protein, conserved | location=Tb927_11_v5.1:1924193-1925614(-) | length=473 | sequence_SO=chromosome | SO=protein_coding;>Tb11.v5.0900 | organism=Trypanosoma_brucei_TREU927 | produ
Tb927.7.3770_RRNSFIR_4	0.422177	5.97546	2.95163	0.0178431	0.303319	-3.13464	___________MRRNSFIRTISTYTRYPDEQ	Tb927.7.3770	>Tb927.7.3770 | organism=Trypanosoma_brucei_TREU927 | product=hypothetical protein, conserved | location=Tb927_07_v5.1:986198-987925(-) | length=575 | sequence_SO=chromosome | SO=protein_coding
Tb927.2.5030_ADLSVPNPR_4	-0.292342	5.96222	-2.95267	0.0178144	0.303319	-3.13709	PTVNRNPHNASRADLSVPNPRMTSEDWAGNS	Tb927.2.5030	>Tb927.2.5030 | organism=Trypanosoma_brucei_TREU927 | product=transcription initiation protein, putative | location=Tb927_02_v5.1:890141-892288(-) | length=715 | sequence_SO=chromosome | SO=protein_coding
Tb927.1.4480_GDGTNSSNPTAGSPDR_13	-0.422229	4.18341	-2.86307	0.0204768	0.315413	-3.13806	NTKGDGTNSSNPTAGSPDRSLNQVEDKPETA	Tb927.1.4480	>Tb927.1.4480 | organism=Trypanosoma_brucei_TREU927 | product=hypothetical protein, conserved | location=Tb927_01_v5.1:923539-927993(+) | length=1484 | sequence_SO=chromosome | SO=protein_coding
Tb927.11.3190_TTPSVSVDPVELEQR_4	6.09294	1.68636	2.8172	0.0219953	0.323643	-3.13935	NIKCFLFDETNRTTPSVSVDPVELEQRQAVI	Tb927.11.3190	>Tb927.11.3190 | organism=Trypanosoma_brucei_TREU927 | product=hypothetical protein, conserved | location=Tb927_11_v5.1:902324-907276(-) | length=1650 | sequence_SO=chromosome | SO=protein_coding
Tb927.10.12630_NVDEDSEEEDGGGGGER_6	-0.326068	8.49802	-3.00155	0.016516	0.298522	-3.14293	KHTHSKSYLKNVDEDSEEEDGGGGGERIGSS	Tb927.10.12630	>Tb927.10.12630 | organism=Trypanosoma_brucei_TREU927 | product=hypothetical protein, conserved | location=Tb927_10_v5.1:3061419-3062075(-) | length=218 | sequence_SO=chromosome | SO=protein_coding
Tb927.7.7000_GHADSFRVEESLSTK_5	1.32849	6.42758	2.95049	0.0178749	0.303319	-3.14564	KSTCISPLRSRGHADSFRVEESLSTKSKTRM	Tb927.7.7000	>Tb927.7.7000 | organism=Trypanosoma_brucei_TREU927 | product=hypothetical protein, conserved | location=Tb927_07_v5.1:2000468-2005258(-) | length=1596 | sequence_SO=chromosome | SO=protein_coding;>Tb11.v5.0739 | organism=Trypanosoma_brucei_TREU927 | produ
Tb927.11.14540_GGHSATAPIIK_4	0.290102	6.29017	2.95473	0.0177576	0.303319	-3.14577	RELEVKDLEVRRGGHSATAPIIKYSEECRSS	Tb927.11.14540	>Tb927.11.14540 | organism=Trypanosoma_brucei_TREU927 | product=hypothetical protein, conserved | location=Tb927_11_v5.1:3858431-3860134(+) | length=567 | sequence_SO=chromosome | SO=protein_coding
Tb927.11.710_SEDVPAASR_1	-0.252741	8.19498	-3.00192	0.0165064	0.298522	-3.14608	NVFSESDESLHRSRRSEDVPAASRYRDAHSS	Tb927.11.710	>Tb927.11.710 | organism=Trypanosoma_brucei_TREU927 | product=hypothetical protein, conserved | location=Tb927_11_v5.1:172346-173551(-) | length=401 | sequence_SO=chromosome | SO=protein_coding;>Tb11.0850 | organism=Trypanosoma_brucei_TREU927 | product=hyp
Tb927.11.5740_SSSAAVREPAVLILEQEEER_3	0.412269	5.50618	2.91568	0.0188672	0.307826	-3.14777	TQRGGHKHSGRMRSSSAAVREPAVLILEQEE	Tb927.11.5740	>Tb927.11.5740 | organism=Trypanosoma_brucei_TREU927 | product=formin, putative,formin-like protein | location=Tb927_11_v5.1:1624461-1627475(+) | length=1004 | sequence_SO=chromosome | SO=protein_coding
Tb927.8.4780_DASLYSFVDPSLLAEVPR_6	-0.365731	4.51703	-2.87226	0.0201858	0.314796	-3.14858	QSAEQRAAARDASLYSFVDPSLLAEVPRDLT	Tb927.8.4780	>Tb927.8.4780 | organism=Trypanosoma_brucei_TREU927 | product=hypothetical protein, conserved | location=Tb927_08_v5.1:1404961-1417416(-) | length=4151 | sequence_SO=chromosome | SO=protein_coding
Tb927.5.2700_SEHATTDLEGR_5	-0.320626	5.93573	-2.94509	0.0180252	0.303319	-3.14859	__________MSEHATTDLEGRYAQLATIQS	Tb927.5.2700	>Tb927.5.2700 | organism=Trypanosoma_brucei_TREU927 | product=otubain, putative,otubain cysteine peptidase, Clan CA, family C65, putative | location=Tb927_05_v5.1:913728-914534(+) | length=268 | sequence_SO=chromosome | SO=protein_coding
Tb927.10.11130_SLLLVGQVSPQK_9	-6.64995	2.89712	-2.79629	0.0227257	0.326946	-3.15006	AVVVKDRSLLLVGQVSPQKRKQERVTDIVEA	Tb927.10.11130	>Tb927.10.11130 | organism=Trypanosoma_brucei_TREU927 | product=hypothetical protein, conserved | location=Tb927_10_v5.1:2718017-2720950(-) | length=977 | sequence_SO=chromosome | SO=protein_coding
Tb927.11.12470_NTSEDTDGAAPR_3	-0.311772	5.10807	-2.90405	0.0192115	0.310384	-3.15271	________MSSGRNTSEDTDGAAPRKRILSS	Tb927.11.12470	>Tb927.11.12470 | organism=Trypanosoma_brucei_TREU927 | product=hypothetical protein, conserved | location=Tb927_11_v5.1:3339362-3345949(+) | length=2195 | sequence_SO=chromosome | SO=protein_coding
Tb927.7.2280_SVGSSIIGGR_5	-0.338225	5.59259	-2.92394	0.0186266	0.307056	-3.15962	GQKGRMSAAPKSVGSSIIGGRSVTTMRSSLL	Tb927.7.2280	>Tb927.7.2280 | organism=Trypanosoma_brucei_TREU927 | product=hypothetical protein, conserved | location=Tb927_07_v5.1:587889-588782(-) | length=297 | sequence_SO=chromosome | SO=protein_coding
Tb927.6.870_RLSALAR_3	5.88929	1.26399	2.80158	0.0225387	0.325775	-3.16141	GLFSPDVGRQYRRRLSALARGDFFPSRRAME	Tb927.6.870	>Tb927.6.870 | organism=Trypanosoma_brucei_TREU927 | product=myotubularin, putative | location=Tb927_06_v5.1:370127-375445(-) | length=1772 | sequence_SO=chromosome | SO=protein_coding
Tb927.10.5200_WVDVPFDFDTVPNDGSGPEETSPQSDSTGLSK_16	0.384729	4.94689	2.86918	0.0202827	0.314796	-3.16844	WVDVPFDFDTVPNDGSGPEETSPQSDSTGLS	Tb927.10.5200	>Tb927.10.5200 | organism=Trypanosoma_brucei_TREU927 | product=hypothetical protein, conserved | location=Tb927_10_v5.1:1287816-1289111(+) | length=431 | sequence_SO=chromosome | SO=protein_coding;>Tb11.v5.0237 | organism=Trypanosoma_brucei_TREU927 | produ
Tb927.11.16890_SGGASPNASR_1	0.366584	4.64341	2.85396	0.0207694	0.317024	-3.16846	SASHGSGLKGGNSTKSGGASPNASRLPPISQ	Tb927.11.16890	>Tb927.11.16890 | organism=Trypanosoma_brucei_TREU927 | product=hypothetical protein, conserved | location=Tb927_11_v5.1:4497532-4503711(-) | length=2059 | sequence_SO=chromosome | SO=protein_coding
Tb927.11.7380_INSNTLTVYGK_3	0.373432	4.22952	2.8276	0.0216413	0.322592	-3.17288	MGEQVVKATVQDRINSNTLTVYGKSVVNAGG	Tb927.11.7380	>Tb927.11.7380 | organism=Trypanosoma_brucei_TREU927 | product=glycerol-3-phosphate dehydrogenase (FAD-dependent), mitochondrial | location=Tb927_11_v5.1:2077880-2079691(+) | length=603 | sequence_SO=chromosome | SO=protein_coding
Tb927.1.3220_SDLHDSVSR_6	-0.406464	7.10707	-2.96931	0.0173609	0.303319	-3.17415	GGNGNASSMKSDLHDSVSRSEAPAGTTNTSS	Tb927.1.3220	>Tb927.1.3220 | organism=Trypanosoma_brucei_TREU927 | product=GTPase activating protein of Rab-like GTPase, putative | location=Tb927_01_v5.1:691543-693398(+) | length=533 | sequence_SO=chromosome | SO=protein_coding
Tb927.8.5010_TVSFTGMIDNAIAK_3	-0.312403	7.10926	-2.96791	0.0173988	0.303319	-3.17473	TMNELKQHHNKTRTVSFTGMIDNAIAKLEKI	Tb927.8.5010	>Tb927.8.5010 | organism=Trypanosoma_brucei_TREU927 | product=69 kDa paraflagellar rod protein,PFR2 (PFR2) | location=Tb927_08_v5.1:1483434-1485236(+) | length=600 | sequence_SO=chromosome | SO=protein_coding;>Tb927.8.5000 | organism=Trypanosoma_brucei_TRE
Tb927.11.6920_GTYTQSTDSTK_9	-0.383461	5.34253	-2.90233	0.0192629	0.310384	-3.17498	MMYLLSKGTYTQSTDSTKSDSPVPLSDSQAD	Tb927.11.6920	>Tb927.11.6920 | organism=Trypanosoma_brucei_TREU927 | product=hypothetical protein, conserved | location=Tb927_11_v5.1:1951232-1956229(-) | length=1665 | sequence_SO=chromosome | SO=protein_coding
Tb927.1.4310_DSYGYGEGIGSR_2	0.263071	7.37798	2.96934	0.0173601	0.303319	-3.17622	GINRFDYLSDQRPRDSYGYGEGIGSRHSSHH	Tb927.1.4310	>Tb927.1.4310 | organism=Trypanosoma_brucei_TREU927 | product=hypothetical protein, conserved | location=Tb927_01_v5.1:890927-895843(+) | length=1638 | sequence_SO=chromosome | SO=protein_coding
Tb927.10.14380_NDENNDGSDDIPLDQPLTNLLQR_8	5.91887	1.50424	2.7844	0.0231523	0.329645	-3.17713	RRGSGVFRNDENNDGSDDIPLDQPLTNLLQR	Tb927.10.14380	>Tb927.10.14380 | organism=Trypanosoma_brucei_TREU927 | product=hypothetical protein, conserved | location=Tb927_10_v5.1:3495871-3498456(-) | length=861 | sequence_SO=chromosome | SO=protein_coding
Tb927.11.14880_AIGYTGVSGSR_10	-0.276973	7.73619	-2.97476	0.0172151	0.303319	-3.18367	GADEVKAIGYTGVSGSRSAAPPVGATCDITP	Tb927.11.14880	>Tb927.11.14880 | organism=Trypanosoma_brucei_TREU927 | product=paraflagellar rod component, putative (PFC9) | location=Tb927_11_v5.1:3950615-3952120(-) | length=371 | sequence_SO=chromosome | SO=protein_coding
Tb927.9.10510_AGLENSGLAYR_6	-0.372942	5.87953	-2.92048	0.0187271	0.307635	-3.18421	LVQHMNNSYRAGLENSGLAYREDAKG_____	Tb927.9.10510	>Tb927.9.10510 | organism=Trypanosoma_brucei_TREU927 | product=hypothetical protein, conserved | location=Tb927_09_v5.1:1649727-1650131(-) | length=134 | sequence_SO=chromosome | SO=protein_coding
Tb927.8.7070_NSPWSATK_5	0.337557	6.79995	2.94673	0.0179793	0.303319	-3.18758	SDGQPYESTPRNSPWSATKEPSCKLAYGEKH	Tb927.8.7070	>Tb927.8.7070 | organism=Trypanosoma_brucei_TREU927 | product=hypothetical protein, conserved | location=Tb927_08_v5.1:2030750-2031741(+) | length=316 | sequence_SO=chromosome | SO=protein_coding
Tb927.10.2880_GGSFDEASNTIR_8	-0.324741	6.73619	-2.94872	0.0179241	0.303319	-3.18799	VLTSTQRRGGSFDEASNTIRTTTEAAGVIPS	Tb927.10.2880	>Tb927.10.2880 | organism=Trypanosoma_brucei_TREU927 | product=calcium channel protein, putative | location=Tb927_10_v5.1:737081-745162(+) | length=2693 | sequence_SO=chromosome | SO=protein_coding
Tb927.10.5260_TGGNSGISATGAGSVVLLPR_10	5.86808	1.46803	2.77446	0.0235149	0.330149	-3.18855	_____MTGGNSGISATGAGSVVLLPRGVYAT	Tb927.10.5260	>Tb927.10.5260 | organism=Trypanosoma_brucei_TREU927 | product=hypothetical protein, conserved | location=Tb927_10_v5.1:1313983-1317390(+) | length=1135 | sequence_SO=chromosome | SO=protein_coding;>Tb11.v5.0497 | organism=Trypanosoma_brucei_TREU927 | prod
Tb927.11.14330_TDGVSRASAAR_8	-0.311011	6.0692	-2.92324	0.018647	0.307056	-3.18922	DLAGFAGRTDGVSRASAAREPSAQRESVETV	Tb927.11.14330	>Tb927.11.14330 | organism=Trypanosoma_brucei_TREU927 | product=hypothetical protein, conserved | location=Tb927_11_v5.1:3808658-3813487(+) | length=1609 | sequence_SO=chromosome | SO=protein_coding
Tb927.2.3580_GTISSSQTREER_4	-0.513888	4.15226	-2.82117	0.0218596	0.323014	-3.1926	ARSGGARHNKRRGTISSSQTREERDVATPST	Tb927.2.3580	>Tb927.2.3580 | organism=Trypanosoma_brucei_TREU927 | product=transcription elongation factor s-II, putative (TFIIS2-1) | location=Tb927_02_v5.1:638619-640022(-) | length=467 | sequence_SO=chromosome | SO=protein_coding
Tb927.10.570_ANSSFATSTR_4	-0.279389	7.51385	-2.96256	0.0175434	0.303319	-3.19614	SMGGPGDAGGTRANSSFATSTRQYMHHLKTQ	Tb927.10.570	>Tb927.10.570 | organism=Trypanosoma_brucei_TREU927 | product=hypothetical protein, conserved | location=Tb927_10_v5.1:148241-153298(+) | length=1685 | sequence_SO=chromosome | SO=protein_coding
Tb927.1.2600_TALTAASK_7	-0.313858	6.65994	-2.94013	0.0181645	0.303319	-3.1973	AARIETRLRTALTAASKRNSQASAHCQQRQP	Tb927.1.2600	>Tb927.1.2600 | organism=Trypanosoma_brucei_TREU927 | product=pumilio/PUF RNA binding protein 9 (PUF9) | location=Tb927_01_v5.1:610030-612033(+) | length=667 | sequence_SO=chromosome | SO=protein_coding
Tb927.6.3710_SSFGLAR_2	-0.372892	5.1633	-2.88037	0.0199324	0.314072	-3.19833	SKIHRDALYSMLLRSSFGLARRWKSSNGVRS	Tb927.6.3710	>Tb927.6.3710 | organism=Trypanosoma_brucei_TREU927 | product=hypothetical protein, conserved | location=Tb927_06_v5.1:1105138-1107294(-) | length=718 | sequence_SO=chromosome | SO=protein_coding
Tb927.1.2100_DGSDGHAEETSPVQSPEGEVGER_11	0.559535	6.85032	2.94146	0.0181269	0.303319	-3.19958	ESVTKDGSDGHAEETSPVQSPEGEVGERSAG	Tb927.1.2100	>Tb927.1.2100 | organism=Trypanosoma_brucei_TREU927 | product=calpain-like cysteine peptidase, putative,cysteine peptidase, Clan CA, family C2, putative | location=Tb927_01_v5.1:531578-535023(+) | length=1146 | sequence_SO=chromosome | SO=protein_coding
Tb927.11.4280_SATNAVSGR_7	-0.28179	5.75502	-2.90245	0.0192594	0.310384	-3.19965	YPRRPGVSRSATNAVSGRASPSPRLDVDKLR	Tb927.11.4280	>Tb927.11.4280 | organism=Trypanosoma_brucei_TREU927 | product=hypothetical protein, conserved | location=Tb927_11_v5.1:1247636-1251934(-) | length=1432 | sequence_SO=chromosome | SO=protein_coding
Tb927.10.14270_AHQQSPLR_5	-0.353369	4.38075	-2.82429	0.0217533	0.322592	-3.20018	EWGSPHDSSVRAHQQSPLRLARAYSVPYPGL	Tb927.10.14270	>Tb927.10.14270 | organism=Trypanosoma_brucei_TREU927 | product=TFIIF-stimulated CTD phosphatase, putative | location=Tb927_10_v5.1:3463685-3465718(-) | length=677 | sequence_SO=chromosome | SO=protein_coding
Tb927.11.11860_SPPSPNPAVGAVNGGVINNVGGIR_4	0.372942	8.22427	2.96389	0.0175073	0.303319	-3.20264	SLVGARESVREKSPPSPNPAVGAVNGGVINN	Tb927.11.11860	>Tb927.11.11860 | organism=Trypanosoma_brucei_TREU927 | product=leucine-rich repeat protein (LRRP), putative | location=Tb927_11_v5.1:3179037-3181130(+) | length=697 | sequence_SO=chromosome | SO=protein_coding
Tb927.5.570_GQSPQANPRTPVR_3	-0.283059	5.78217	-2.90251	0.0192575	0.310384	-3.20353	VTRTPPSLSAALRGQSPQANPRTPVRVAASP	Tb927.5.570	>Tb927.5.570 | organism=Trypanosoma_brucei_TREU927 | product=hypothetical protein, conserved | location=Tb927_05_v5.1:232810-239193(-) | length=2127 | sequence_SO=chromosome | SO=protein_coding
Tb927.6.1940_NLTNSLQLLVSASQAPQSSSPLVAANSGSFR_27	6.1194	1.9652	2.75091	0.0243978	0.332823	-3.20441	ASQAPQSSSPLVAANSGSFRRRSKKSTSDRM	Tb927.6.1940	>Tb927.6.1940 | organism=Trypanosoma_brucei_TREU927 | product=leucine-rich repeat protein (LRRP), putative | location=Tb927_06_v5.1:638825-640837(-) | length=670 | sequence_SO=chromosome | SO=protein_coding
Tb927.10.12710_LRGYVNLASLSDSK_11	0.339926	7.65049	2.95108	0.0178584	0.303319	-3.21329	MMLQRLRGYVNLASLSDSKVTVDSRECVLTV	Tb927.10.12710	>Tb927.10.12710 | organism=Trypanosoma_brucei_TREU927 | product=heat shock protein 110, putative | location=Tb927_10_v5.1:3085110-3087545(-) | length=811 | sequence_SO=chromosome | SO=protein_coding
Tb927.7.7250_KGSLVPSLPTSPGTSR_3	0.26463	6.47081	2.91806	0.0187978	0.307826	-3.21382	GATSSPWLLPDFKKGSLVPSLPTSPGTSRDD	Tb927.7.7250	>Tb927.7.7250 | organism=Trypanosoma_brucei_TREU927 | product=hypothetical protein, conserved | location=Tb927_07_v5.1:2088449-2092402(-) | length=1317 | sequence_SO=chromosome | SO=protein_coding
Tb927.11.7210_STIGGSIR_6	0.391233	5.49083	2.87504	0.0200984	0.314547	-3.21584	TTHSYDSNRRSTIGGSIRVGGASDYGEGGGE	Tb927.11.7210	>Tb927.11.7210 | organism=Trypanosoma_brucei_TREU927 | product=protein kinase, putative | location=Tb927_11_v5.1:2013275-2016985(-) | length=1236 | sequence_SO=chromosome | SO=protein_coding;>Tb11.02.5050b | organism=Trypanosoma_brucei_TREU927 | product=pr
Tb927.11.13450_KTSADITR_2	-0.320468	5.68085	-2.88797	0.019698	0.311885	-3.21832	GFVPARTPAERDLKKTSADITRILQEVEDRW	Tb927.11.13450	>Tb927.11.13450 | organism=Trypanosoma_brucei_TREU927 | product=hypothetical protein, conserved | location=Tb927_11_v5.1:3601292-3602119(-) | length=275 | sequence_SO=chromosome | SO=protein_coding
Tb927.10.11570_ENGSLLEK_4	-0.393617	8.21237	-2.95209	0.0178305	0.303319	-3.22147	DDNCVINEECRKENGSLLEKGSAPSSSARRT	Tb927.10.11570	>Tb927.10.11570 | organism=Trypanosoma_brucei_TREU927 | product=hypothetical protein, conserved | location=Tb927_10_v5.1:2818339-2820498(+) | length=719 | sequence_SO=chromosome | SO=protein_coding
Tb927.4.4740_VDDIRSEDDDDGDGVEGQAVPK_6	0.343232	9.11031	2.94106	0.0181383	0.303319	-3.22484	IAINSLTGKRVDDIRSEDDDDGDGVEGQAVP	Tb927.4.4740	>Tb927.4.4740 | organism=Trypanosoma_brucei_TREU927 | product=Hypothetical protein, putative | location=Tb927_04_v5.1:1303671-1304849(-) | length=392 | sequence_SO=chromosome | SO=protein_coding
Tb927.10.13790_TGVIDHLASPR_9	6.09297	1.9515	2.73214	0.0251259	0.333901	-3.22577	RLPSSLRTGVIDHLASPRLKINYALKNFSEI	Tb927.10.13790	>Tb927.10.13790 | organism=Trypanosoma_brucei_TREU927 | product=hypothetical protein, conserved | location=Tb927_10_v5.1:3366096-3368138(-) | length=680 | sequence_SO=chromosome | SO=protein_coding
Tb927.10.11780_TSRDDGDGDAEDQTGDK_2	-0.38421	8.19551	-2.94732	0.017963	0.303319	-3.22867	DACGDPKSAIRRPRTSRDDGDGDAEDQTGDK	Tb927.10.11780	>Tb927.10.11780 | organism=Trypanosoma_brucei_TREU927 | product=hypothetical protein, conserved | location=Tb927_10_v5.1:2878763-2882254(+) | length=1163 | sequence_SO=chromosome | SO=protein_coding
Tb927.10.11780_TSRDDGDGDAEDQTGDK_1	-0.38421	8.19551	-2.94732	0.017963	0.303319	-3.22867	IDACGDPKSAIRRPRTSRDDGDGDAEDQTGD	Tb927.10.11780	>Tb927.10.11780 | organism=Trypanosoma_brucei_TREU927 | product=hypothetical protein, conserved | location=Tb927_10_v5.1:2878763-2882254(+) | length=1163 | sequence_SO=chromosome | SO=protein_coding
Tb927.11.12560_GNPMANTEHDR_7	-5.67992	0.87584	-2.73569	0.0249864	0.333901	-3.23363	TNRQRLSDRGNPMANTEHDRSSSRGVPSDGG	Tb927.11.12560	>Tb927.11.12560 | organism=Trypanosoma_brucei_TREU927 | product=hypothetical protein | location=Tb927_11_v5.1:3367293-3369647(+) | length=784 | sequence_SO=chromosome | SO=protein_coding
Tb927.11.1610_RDSVEVVTLASVLDT_3	-5.81049	1.40641	-2.72878	0.0252584	0.333901	-3.23487	VKSKSPPAPLVPRRDSVEVVTLASVLDT___	Tb927.11.1610	>Tb927.11.1610 | organism=Trypanosoma_brucei_TREU927 | product=hypothetical protein, conserved | location=Tb927_11_v5.1:498537-501164(-) | length=875 | sequence_SO=chromosome | SO=protein_coding
Tb927.10.1970_RDETSPEVPFGNAGGVTSLK_4	0.303425	6.51475	2.89957	0.0193457	0.310637	-3.23591	NFREPQQQVLLRRDETSPEVPFGNAGGVTSL	Tb927.10.1970	>Tb927.10.1970 | organism=Trypanosoma_brucei_TREU927 | product=hypothetical protein, conserved | location=Tb927_10_v5.1:513794-518011(+) | length=1405 | sequence_SO=chromosome | SO=protein_coding
Tb927.7.240_LMAEEGSPEANR_7	0.312778	5.82559	2.87187	0.0201978	0.314796	-3.23806	GNVTQVRVRLMAEEGSPEANRTIVRNVKGPC	Tb927.7.240	>Tb927.7.240 | organism=Trypanosoma_brucei_TREU927 | product=40S ribosomal protein S33, putative | location=Tb927_07_v5.1:43919-44230(+) | length=103 | sequence_SO=chromosome | SO=protein_coding;>Tb927.7.230 | organism=Trypanosoma_brucei_TREU927 | product=
Tb927.8.3680_SPSPVDPK_3	0.530985	4.97214	2.82622	0.0216878	0.322592	-3.24013	VSGASSAVGGSTRSPSPVDPKRGAVQPRYFI	Tb927.8.3680	>Tb927.8.3680 | organism=Trypanosoma_brucei_TREU927 | product=hypothetical protein, conserved | location=Tb927_08_v5.1:1100932-1103829(-) | length=645 | sequence_SO=chromosome | SO=protein_coding
Tb927.2.1780_LQVVGSPS_6	6.42279	2.5375	2.70954	0.0260322	0.335871	-3.24145	LELYSRNREKLQVVGSPS_____________	Tb927.2.1780	>Tb927.2.1780 | organism=Trypanosoma_brucei_TREU927 | product=UDP-GlcNAc:PI a1-6 GlcNAc-transferase (TbGPI3) | location=Tb927_02_v5.1:328979-330346(+) | length=455 | sequence_SO=chromosome | SO=protein_coding
Tb927.2.1780_LQVVGSPS_8	6.42279	2.5375	2.70954	0.0260322	0.335871	-3.24145	LYSRNREKLQVVGSPS_______________	Tb927.2.1780	>Tb927.2.1780 | organism=Trypanosoma_brucei_TREU927 | product=UDP-GlcNAc:PI a1-6 GlcNAc-transferase (TbGPI3) | location=Tb927_02_v5.1:328979-330346(+) | length=455 | sequence_SO=chromosome | SO=protein_coding
Tb927.3.5020_ALTSAFVEK_3	-0.422656	4.51285	-2.80336	0.022476	0.325775	-3.24275	VPFEADPFLAKQRALTSAFVEKTFNGPLPQL	Tb927.3.5020	>Tb927.3.5020 | organism=Trypanosoma_brucei_TREU927 | product=hypothetical protein, conserved | location=Tb927_03_v5.1:1408124-1412365(+) | length=1413 | sequence_SO=chromosome | SO=protein_coding
Tb927.6.620_NNEDSPTAEGR_5	6.52058	2.95135	2.70793	0.0260978	0.335871	-3.24313	VSVHWRLQPIRNNEDSPTAEGRTPLSPVSSR	Tb927.6.620	>Tb927.6.620 | organism=Trypanosoma_brucei_TREU927 | product=hypothetical protein, conserved | location=Tb927_06_v5.1:250957-259143(-) | length=2728 | sequence_SO=chromosome | SO=protein_coding
Tb927.7.6630_TYSGSNVDGGAAADANGPSEAIQSASQDAVVAAEGR_26	0.476652	3.2942	2.70272	0.0263123	0.335871	-3.24474	AAADANGPSEAIQSASQDAVVAAEGRRVVRS	Tb927.7.6630	>Tb927.7.6630 | organism=Trypanosoma_brucei_TREU927 | product=hypothetical protein, conserved | location=Tb927_07_v5.1:1812381-1814918(-) | length=845 | sequence_SO=chromosome | SO=protein_coding
Tb927.10.7540_EPLHANDVGADFISGDENFVPLGQPVRSPNSQEK_14	6.29822	2.44407	2.70431	0.0262465	0.335871	-3.24838	LKEPLHANDVGADFISGDENFVPLGQPVRSP	Tb927.10.7540	>Tb927.10.7540 | organism=Trypanosoma_brucei_TREU927 | product=hypothetical protein, conserved | location=Tb927_10_v5.1:1896788-1899736(-) | length=982 | sequence_SO=chromosome | SO=protein_coding
Tb927.7.960_SQSSVETVTDIPSVGQVAAPYNGQK_3	0.366356	4.82603	2.80611	0.0223795	0.325505	-3.25231	TTAGATPTTSSNRSQSSVETVTDIPSVGQVA	Tb927.7.960	>Tb927.7.960 | organism=Trypanosoma_brucei_TREU927 | product=protein kinase, putative | location=Tb927_07_v5.1:241719-244268(+) | length=849 | sequence_SO=chromosome | SO=protein_coding
Tb927.2.3580_AFSTSGR_3	-0.442702	5.94474	-2.87711	0.0200339	0.314547	-3.25308	HSKNTAPRGTSQRAFSTSGRAGSLNNATQQT	Tb927.2.3580	>Tb927.2.3580 | organism=Trypanosoma_brucei_TREU927 | product=transcription elongation factor s-II, putative (TFIIS2-1) | location=Tb927_02_v5.1:638619-640022(-) | length=467 | sequence_SO=chromosome | SO=protein_coding
Tb927.3.1030_GQSFGSLANWR_3	-5.82947	1.5173	-2.70778	0.026104	0.335871	-3.25492	RRGRGGGGGGGVKGQSFGSLANWRDEPMVQA	Tb927.3.1030	>Tb927.3.1030 | organism=Trypanosoma_brucei_TREU927 | product=RNA-binding protein (RPB28) | location=Tb927_03_v5.1:253218-254291(+) | length=357 | sequence_SO=chromosome | SO=protein_coding
Tb927.11.11810_SASVSPEGDK_5	-0.353897	5.48203	-2.85542	0.0207222	0.317024	-3.25505	HSPCAVSPRSRSASVSPEGDKKVKVGRNVTA	Tb927.11.11810	>Tb927.11.11810 | organism=Trypanosoma_brucei_TREU927 | product=hypothetical protein, conserved | location=Tb927_11_v5.1:3168575-3171859(+) | length=1094 | sequence_SO=chromosome | SO=protein_coding
Tb927.5.4150_SSVASLFDGVATR_1	-0.277838	7.18801	-2.91626	0.0188504	0.307826	-3.25554	GGEMKPRGHLEGTMKSSVASLFDGVATRHSP	Tb927.5.4150	>Tb927.5.4150 | organism=Trypanosoma_brucei_TREU927 | product=hypothetical protein, conserved | location=Tb927_05_v5.1:1324845-1326005(-) | length=386 | sequence_SO=chromosome | SO=protein_coding
Tb927.1.1910_ESLSDSGLLGQSFK_4	0.249817	6.83684	2.9072	0.0191176	0.310384	-3.25556	SSECNDEDCGRRESLSDSGLLGQSFKWKHFL	Tb927.1.1910	>Tb927.1.1910 | organism=Trypanosoma_brucei_TREU927 | product=hypothetical protein, conserved | location=Tb927_01_v5.1:493801-497577(+) | length=1258 | sequence_SO=chromosome | SO=protein_coding
Tb927.7.2300_MNTSELSSWLVPVQDQLR_4	5.83466	1.39059	2.70708	0.0261327	0.335871	-3.25647	TMSAPADPLSEKMNTSELSSWLVPVQDQLRL	Tb927.7.2300	>Tb927.7.2300 | organism=Trypanosoma_brucei_TREU927 | product=Nucleoporin (TbNup132) | location=Tb927_07_v5.1:590215-593826(-) | length=1203 | sequence_SO=chromosome | SO=protein_coding
Tb927.7.5340_ETKPETGGGEGAGEDGAEMDDLGGESDDTGVLVIPLDQR_29	0.316239	6.64583	2.89328	0.019536	0.310999	-3.25725	EDGAEMDDLGGESDDTGVLVIPLDQRVFHVL	Tb927.7.5340	>Tb927.7.5340 | organism=Trypanosoma_brucei_TREU927 | product=hypothetical protein, conserved | location=Tb927_07_v5.1:1419326-1420822(+) | length=498 | sequence_SO=chromosome | SO=protein_coding
Tb927.11.2790_LASTIGTDGK_3	-0.300864	8.24893	-2.92598	0.0185679	0.307056	-3.26159	VKLPPQRTKRVEKLASTIGTDGKCDAAMQTV	Tb927.11.2790	>Tb927.11.2790 | organism=Trypanosoma_brucei_TREU927 | product=hypothetical protein, conserved | location=Tb927_11_v5.1:815052-817181(-) | length=709 | sequence_SO=chromosome | SO=protein_coding
Tb927.11.15800_APAGSTMEEELLLLLR_6	-0.347655	3.86207	-2.73827	0.0248856	0.333901	-3.26555	TNLSSVLPARAPAGSTMEEELLLLLRESQKG	Tb927.11.15800	>Tb927.11.15800 | organism=Trypanosoma_brucei_TREU927 | product=hypothetical protein, conserved | location=Tb927_11_v5.1:4180926-4183307(-) | length=793 | sequence_SO=chromosome | SO=protein_coding
Tb927.9.12510_TENNGTTSDTPAR_8	-0.431662	5.69965	-2.85395	0.0207699	0.317024	-3.27272	___MSLSRTENNGTTSDTPAREFNNNERNAP	Tb927.9.12510	>Tb927.9.12510 | organism=Trypanosoma_brucei_TREU927 | product=ATP-dependent DEAD/H RNA helicase, putative (DED1) | location=Tb927_09_v5.1:1959337-1961544(+) | length=735 | sequence_SO=chromosome | SO=protein_coding
Tb927.11.10180_APGSNDGGDAHR_4	5.68749	1.01375	2.69113	0.0267949	0.335871	-3.27637	DCLSSGVCAPSRAPGSNDGGDAHRVKGHQNT	Tb927.11.10180	>Tb927.11.10180 | organism=Trypanosoma_brucei_TREU927 | product=hypothetical protein, conserved | location=Tb927_11_v5.1:2722538-2724331(+) | length=597 | sequence_SO=chromosome | SO=protein_coding
Tb11.v5.0480_SASGNHSHEPHR_3	5.95542	1.66732	2.68229	0.0271695	0.336982	-3.27683	DANEEESNATRPRSASGNHSHEPHRETVNEV	Tb11.v5.0480	>Tb11.v5.0480 | organism=Trypanosoma_brucei_TREU927 | product=DNA-directed RNA polymerase, alpha subunit, putative | location=Tb927_11_bin_v5.1:1954570-1955583(+) | length=337 | sequence_SO=random_sequence | SO=protein_coding;>Tb927.10.15370 | organism=Try
Tb927.6.3710_SVEGLSVSVSSAR_11	5.61581	1.0699	2.69166	0.0267726	0.335871	-3.27882	SSSGKSVEGLSVSVSSARRANDQDLEDSERP	Tb927.6.3710	>Tb927.6.3710 | organism=Trypanosoma_brucei_TREU927 | product=hypothetical protein, conserved | location=Tb927_06_v5.1:1105138-1107294(-) | length=718 | sequence_SO=chromosome | SO=protein_coding
Tb927.5.800_RGSEKEDEHPV_3	8.06718	4.40934	2.64912	0.0286224	0.340857	-3.28073	ADQQQQQQQQQQRRGSEKEDEHPV_______	Tb927.5.800	>Tb927.5.800 | organism=Trypanosoma_brucei_TREU927 | product=casein kinase I, isoform 2 (CK1.2) | location=Tb927_05_v5.1:329485-330483(+) | length=332 | sequence_SO=chromosome | SO=protein_coding
Tb927.6.1660_NLEINSGLPSPTLAQQELDAMAQK_6	0.312381	5.97123	2.84452	0.0210775	0.319346	-3.28126	ADTLLEDALRNLEINSGLPSPTLAQQELDAM	Tb927.6.1660	>Tb927.6.1660 | organism=Trypanosoma_brucei_TREU927 | product=hypothetical protein, conserved | location=Tb927_06_v5.1:560254-561966(-) | length=570 | sequence_SO=chromosome | SO=protein_coding
Tb927.8.4360_SWMDVSSAR_1	0.291831	7.0147	2.88595	0.01976	0.311885	-3.28403	DAALKMAGSPSAKRKSWMDVSSARALVRGAA	Tb927.8.4360	>Tb927.8.4360 | organism=Trypanosoma_brucei_TREU927 | product=hypothetical protein, conserved | location=Tb927_08_v5.1:1296564-1301385(-) | length=1368 | sequence_SO=chromosome | SO=protein_coding
Tb927.9.5490_EELDEGFLSGPVDK_9	0.506751	4.24187	2.75137	0.0243805	0.332823	-3.28407	NHDAVMKEELDEGFLSGPVDKAGYYSLRSRT	Tb927.9.5490	>Tb927.9.5490 | organism=Trypanosoma_brucei_TREU927 | product=cation transporter, putative | location=Tb927_09_v5.1:951113-953137(+) | length=674 | sequence_SO=chromosome | SO=protein_coding
Tb927.7.5610_ASTLQSPK_6	-0.2525	6.61123	-2.87715	0.0200324	0.314547	-3.28954	PYRGTRASQKASTLQSPKTLSPAESTHSVPC	Tb927.7.5610	>Tb927.7.5610 | organism=Trypanosoma_brucei_TREU927 | product=hypothetical protein, conserved | location=Tb927_07_v5.1:1516847-1520119(+) | length=1090 | sequence_SO=chromosome | SO=protein_coding
Tb927.9.9450_TGGSNTYSDGAR_4	-0.290244	5.83043	-2.84763	0.0209754	0.319108	-3.29137	QAQELINPPSNRTGGSNTYSDGARGAVQSQS	Tb927.9.9450	>Tb927.9.9450 | organism=Trypanosoma_brucei_TREU927 | product=zinc finger protein family member, putative (ZC3H28) | location=Tb927_09_v5.1:1510030-1513122(-) | length=1030 | sequence_SO=chromosome | SO=protein_coding
Tb927.8.8160_DVLPPTASEAGKLSPGETR_14	0.285725	6.71068	2.87516	0.0200946	0.314547	-3.29308	GKDVLPPTASEAGKLSPGETRTSTALAPSAS	Tb927.8.8160	>Tb927.8.8160 | organism=Trypanosoma_brucei_TREU927 | product=hypothetical protein, conserved | location=Tb927_08_v5.1:2411939-2414404(+) | length=821 | sequence_SO=chromosome | SO=protein_coding
Tb927.10.2880_KSSVLGR_3	7.27498	3.79094	2.65182	0.0285015	0.340857	-3.29466	GTGGRATSTGLQRKSSVLGRFPRLGYDRAAG	Tb927.10.2880	>Tb927.10.2880 | organism=Trypanosoma_brucei_TREU927 | product=calcium channel protein, putative | location=Tb927_10_v5.1:737081-745162(+) | length=2693 | sequence_SO=chromosome | SO=protein_coding
Tb927.10.15390_RDPHLRPLSR_9	0.53758	3.55966	2.68124	0.0272144	0.337088	-3.29504	FGTRAGRRDPHLRPLSRTPRRDVDDSKKVPD	Tb927.10.15390	>Tb927.10.15390 | organism=Trypanosoma_brucei_TREU927 | product=kinesin, putative | location=Tb927_10_v5.1:3773873-3777160(+) | length=1095 | sequence_SO=chromosome | SO=protein_coding;>Tb11.v5.0434 | organism=Trypanosoma_brucei_TREU927 | product=kinesin,
Tb927.1.4800_SRSNDVLR_3	-0.342914	4.55931	-2.77601	0.0234581	0.330149	-3.29513	GKVVDVRLATPTRSRSNDVLRDVPYDDPSRV	Tb927.1.4800	>Tb927.1.4800 | organism=Trypanosoma_brucei_TREU927 | product=hypothetical protein, conserved | location=Tb927_01_v5.1:982545-983948(+) | length=467 | sequence_SO=chromosome | SO=protein_coding
Tb927.10.13610_SQSRGSAIGTDHNR_6	-5.9514	1.77179	-2.66365	0.0279766	0.339904	-3.29548	VGGATDTAERSQSRGSAIGTDHNRRLSNINP	Tb927.10.13610	>Tb927.10.13610 | organism=Trypanosoma_brucei_TREU927 | product=hypothetical protein, conserved | location=Tb927_10_v5.1:3324978-3327176(-) | length=732 | sequence_SO=chromosome | SO=protein_coding
Tb927.7.6340_NSTGQNINNSK_10	-0.288883	5.07999	-2.80844	0.0222982	0.325047	-3.2957	TGLPCRNSTGQNINNSKADSLKLPSLAEKGD	Tb927.7.6340	>Tb927.7.6340 | organism=Trypanosoma_brucei_TREU927 | product=hypothetical protein, conserved | location=Tb927_07_v5.1:1722055-1723383(-) | length=442 | sequence_SO=chromosome | SO=protein_coding
Tb927.10.13580_EASAPHSNADSEGSETGGNK_14	-0.471308	4.55867	-2.77436	0.0235184	0.330149	-3.29652	LREASAPHSNADSEGSETGGNKKTEEAEKAN	Tb927.10.13580	>Tb927.10.13580 | organism=Trypanosoma_brucei_TREU927 | product=transporter, putative,major facilitator superfamily protein (MFS), putative | location=Tb927_10_v5.1:3319739-3320503(-) | length=254 | sequence_SO=chromosome | SO=protein_coding
Tb927.10.1970_DSIGLLPASGTQQNALSR_2	0.277397	7.24422	2.8865	0.0197432	0.311885	-3.29746	SAPNKRTRSSLLSRDSIGLLPASGTQQNALS	Tb927.10.1970	>Tb927.10.1970 | organism=Trypanosoma_brucei_TREU927 | product=hypothetical protein, conserved | location=Tb927_10_v5.1:513794-518011(+) | length=1405 | sequence_SO=chromosome | SO=protein_coding
Tb927.10.3940_FDAQALIAAHGEVPTSAEGEAR_16	0.277279	5.50851	2.8181	0.0219644	0.323643	-3.30077	FDAQALIAAHGEVPTSAEGEARVVEEAQEET	Tb927.10.3940	>Tb927.10.3940 | organism=Trypanosoma_brucei_TREU927 | product=40S ribosomal protein S3A, putative | location=Tb927_10_v5.1:1044082-1044852(-) | length=256 | sequence_SO=chromosome | SO=protein_coding;>Tb11.v5.0501 | organism=Trypanosoma_brucei_TREU927 | p
Tb927.5.2390_SVPQSELTK_1	-0.336784	5.14615	-2.80437	0.0224407	0.325775	-3.30246	DVSGMPLAGRDGTPRSVPQSELTKRKMQGEA	Tb927.5.2390	>Tb927.5.2390 | organism=Trypanosoma_brucei_TREU927 | product=hypothetical protein, conserved | location=Tb927_05_v5.1:815287-816315(+) | length=342 | sequence_SO=chromosome | SO=protein_coding
Tb927.8.3000_NFGDADAEAPQYVSG_14	-5.99215	2.09101	-2.65196	0.0284953	0.340857	-3.30643	SRNFGDADAEAPQYVSG______________	Tb927.8.3000	>Tb927.8.3000 | organism=Trypanosoma_brucei_TREU927 | product=hypothetical protein, conserved | location=Tb927_08_v5.1:900940-902472(+) | length=510 | sequence_SO=chromosome | SO=protein_coding
Tb927.8.3700_HGSAGSVEAGQESR_3	6.08671	2.1003	2.64947	0.0286071	0.340857	-3.30746	LQSEVAALESLARHGSAGSVEAGQESRVAGH	Tb927.8.3700	>Tb927.8.3700 | organism=Trypanosoma_brucei_TREU927 | product=hypothetical protein, conserved | location=Tb927_08_v5.1:1106544-1111004(-) | length=1486 | sequence_SO=chromosome | SO=protein_coding
Tb11.v5.0365_RGATIFSAR_7	-0.321096	4.7101	-2.76702	0.0237904	0.330907	-3.31167	RHSTGRDFRRGATIFSARSSSHSMSRFTTAG	Tb11.v5.0365	>Tb11.v5.0365 | organism=Trypanosoma_brucei_TREU927 | product=hypothetical protein, conserved | location=Tb927_11_bin_v5.1:1223367-1225607(-) | length=746 | sequence_SO=random_sequence | SO=protein_coding;>Tb927.11.12870 | organism=Trypanosoma_brucei_TREU9
Tb927.8.1080_GGNSPVAQSVNR_9	-0.361344	6.10942	-2.844	0.0210944	0.319346	-3.31268	_MSTTNRGGNSPVAQSVNRSIAPGMSLSGSA	Tb927.8.1080	>Tb927.8.1080 | organism=Trypanosoma_brucei_TREU927 | product=centrin, putative,caltractin, putative | location=Tb927_08_v5.1:345412-346002(-) | length=196 | sequence_SO=chromosome | SO=protein_coding
Tb927.7.7250_NYILAPQTTSTAGSASR_10	0.354773	5.84633	2.82201	0.0218309	0.323014	-3.31768	PGPAVKNYILAPQTTSTAGSASRHPKPSTAA	Tb927.7.7250	>Tb927.7.7250 | organism=Trypanosoma_brucei_TREU927 | product=hypothetical protein, conserved | location=Tb927_07_v5.1:2088449-2092402(-) | length=1317 | sequence_SO=chromosome | SO=protein_coding
Tb927.8.1560_ANSPHLAGTPTRASIVPK_11	0.430655	5.71114	2.80802	0.022313	0.325047	-3.31901	TVTTRANSPHLAGTPTRASIVPKAPGGRPVA	Tb927.8.1560	>Tb927.8.1560 | organism=Trypanosoma_brucei_TREU927 | product=hypothetical protein, conserved | location=Tb927_08_v5.1:508257-510107(+) | length=616 | sequence_SO=chromosome | SO=protein_coding
Tb927.11.12560_QGKPPLLSPR_8	-0.299229	6.9023	-2.86406	0.0204452	0.315413	-3.3236	PARNTSARQGKPPLLSPRWVKERETQYRIVY	Tb927.11.12560	>Tb927.11.12560 | organism=Trypanosoma_brucei_TREU927 | product=hypothetical protein | location=Tb927_11_v5.1:3367293-3369647(+) | length=784 | sequence_SO=chromosome | SO=protein_coding
Tb927.5.2680_RHSSVYSR_3	5.94142	1.84141	2.63402	0.0293101	0.341737	-3.32587	SPRPPPSSRLYAKRHSSVYSRHPLETIVTDQ	Tb927.5.2680	>Tb927.5.2680 | organism=Trypanosoma_brucei_TREU927 | product=hypothetical protein, conserved | location=Tb927_05_v5.1:909611-911866(+) | length=751 | sequence_SO=chromosome | SO=protein_coding
Tb927.4.4280_GSSAFGAFTGFSK_2	-0.30979	4.82535	-2.77073	0.0236526	0.330907	-3.32772	ASRRLSGMPYPRLRGSSAFGAFTGFSKVAKG	Tb927.4.4280	>Tb927.4.4280 | organism=Trypanosoma_brucei_TREU927 | product=hypothetical protein, conserved | location=Tb927_04_v5.1:1133662-1134654(-) | length=330 | sequence_SO=chromosome | SO=protein_coding;>Tb927.4.4260 | organism=Trypanosoma_brucei_TREU927 | produc
Tb927.3.920_SLVEYGK_1	0.288307	7.47582	2.87115	0.0202205	0.314796	-3.32931	VQNNRASLNQGERQKSLVEYGKTSCAVGAVE	Tb927.3.920	>Tb927.3.920 | organism=Trypanosoma_brucei_TREU927 | product=hypothetical protein, conserved | location=Tb927_03_v5.1:212945-216754(+) | length=1269 | sequence_SO=chromosome | SO=protein_coding
Tb927.11.12640_EQVDVAAEVESDDSGDIVGHEGR_11	0.378908	6.08868	2.82405	0.0217615	0.322592	-3.32979	EWAEREQVDVAAEVESDDSGDIVGHEGRSSA	Tb927.11.12640	>Tb927.11.12640 | organism=Trypanosoma_brucei_TREU927 | product=hypothetical protein, conserved | location=Tb927_11_v5.1:3386421-3389345(+) | length=974 | sequence_SO=chromosome | SO=protein_coding
Tb927.2.5760_EKPAPTPR_6	-0.43703	5.53694	-2.80943	0.0222638	0.325047	-3.3302	ASTVLRATEKEKPAPTPRSHGSAKPSTVKVA	Tb927.2.5760	>Tb927.2.5760 | organism=Trypanosoma_brucei_TREU927 | product=hypothetical protein, conserved | location=Tb927_02_v5.1:1034074-1043301(+) | length=3075 | sequence_SO=chromosome | SO=protein_coding
Tb927.11.1380_TLSTEDSTAPNDK_3	-0.339406	4.90924	-2.77508	0.0234923	0.330149	-3.33049	EKDALKLPALDVRTLSTEDSTAPNDKEKSPT	Tb927.11.1380	>Tb927.11.1380 | organism=Trypanosoma_brucei_TREU927 | product=hypothetical protein, conserved | location=Tb927_11_v5.1:399081-408077(+) | length=2998 | sequence_SO=chromosome | SO=protein_coding
Tb927.10.3820_ASRAEVSFGVGDNPK_2	0.367771	6.96461	2.85617	0.0206979	0.317024	-3.33122	CAPLYKPVDNQASRASRAEVSFGVGDNPKVS	Tb927.10.3820	>Tb927.10.3820 | organism=Trypanosoma_brucei_TREU927 | product=hypothetical protein, conserved | location=Tb927_10_v5.1:1004326-1010769(-) | length=2147 | sequence_SO=chromosome | SO=protein_coding
Tb927.11.14440_DTSNAANLAGLPSLDVIMGMDNR_3	5.68957	1.37722	2.63293	0.0293602	0.341737	-3.33327	SIDSILCSIDVNKDTSNAANLAGLPSLDVIM	Tb927.11.14440	>Tb927.11.14440 | organism=Trypanosoma_brucei_TREU927 | product=hypothetical protein, conserved | location=Tb927_11_v5.1:3838024-3840492(+) | length=822 | sequence_SO=chromosome | SO=protein_coding
Tb927.11.14440_DTSNAANLAGLPSLDVIMGMDNR_2	5.68957	1.37722	2.63293	0.0293602	0.341737	-3.33327	PSIDSILCSIDVNKDTSNAANLAGLPSLDVI	Tb927.11.14440	>Tb927.11.14440 | organism=Trypanosoma_brucei_TREU927 | product=hypothetical protein, conserved | location=Tb927_11_v5.1:3838024-3840492(+) | length=822 | sequence_SO=chromosome | SO=protein_coding
Tb927.9.3650_GTTLLMR_3	-0.328709	5.76572	-2.81483	0.0220769	0.323643	-3.33489	LDEKVKERQYTTRGTTLLMRTDDSREVKRRK	Tb927.9.3650	>Tb927.9.3650 | organism=Trypanosoma_brucei_TREU927 | product=kinesin (Kif-13-1) | location=Tb927_09_v5.1:730832-732907(+) | length=691 | sequence_SO=chromosome | SO=protein_coding
Tb927.7.2120_SSFTTESESAK_7	-0.259503	6.67878	-2.84611	0.0210252	0.319343	-3.33929	MGVPSNITRSSFTTESESAKAADDFQPDMKQ	Tb927.7.2120	>Tb927.7.2120 | organism=Trypanosoma_brucei_TREU927 | product=hypothetical protein, conserved | location=Tb927_07_v5.1:538105-539352(-) | length=415 | sequence_SO=chromosome | SO=protein_coding
Tb927.11.5410_TPVRVVTPLQR_1	-6.58159	3.44047	-2.60422	0.0307169	0.34496	-3.34292	GDNENRAKETVHFPRTPVRVVTPLQRRSPLG	Tb927.11.5410	>Tb927.11.5410 | organism=Trypanosoma_brucei_TREU927 | product=hypothetical protein, conserved | location=Tb927_11_v5.1:1537948-1539900(+) | length=650 | sequence_SO=chromosome | SO=protein_coding
Tb927.11.5410_TPVRVVTPLQR_7	-6.58159	3.44047	-2.60422	0.0307169	0.34496	-3.34292	AKETVHFPRTPVRVVTPLQRRSPLGHLTPPA	Tb927.11.5410	>Tb927.11.5410 | organism=Trypanosoma_brucei_TREU927 | product=hypothetical protein, conserved | location=Tb927_11_v5.1:1537948-1539900(+) | length=650 | sequence_SO=chromosome | SO=protein_coding
Tb927.6.2130_HISELDDSAR_8	0.386998	4.9156	2.75586	0.0242093	0.331472	-3.34777	KTFRPPSKHISELDDSARATIAKMMFDQRQK	Tb927.6.2130	>Tb927.6.2130 | organism=Trypanosoma_brucei_TREU927 | product=nuclear movement protein, putative,NUDC-like protein | location=Tb927_06_v5.1:681222-682210(-) | length=175 | sequence_SO=chromosome | SO=protein_coding
Tb11.v5.0394_RPKPPTPR_6	0.485402	4.69482	2.73277	0.0251009	0.333901	-3.34821	VPLGNSAEPRRPKPPTPRNYVPGIIHNCTKA	Tb11.v5.0394	>Tb11.v5.0394 | organism=Trypanosoma_brucei_TREU927 | product=hypothetical protein, conserved | location=Tb927_11_bin_v5.1:1381337-1386175(+) | length=1612 | sequence_SO=random_sequence | SO=protein_coding;>Tb927.10.15750 | organism=Trypanosoma_brucei_TREU
Tb927.3.4270_NSGTPDHREHEIR_4	-6.38827	2.79809	-2.60526	0.0306668	0.34496	-3.34939	QRFPALSGSVVRNSGTPDHREHEIRRLTESL	Tb927.3.4270	>Tb927.3.4270 | organism=Trypanosoma_brucei_TREU927 | product=hypothetical protein, conserved | location=Tb927_03_v5.1:1200835-1203585(-) | length=916 | sequence_SO=chromosome | SO=protein_coding
Tb927.11.2650_RLSTVLTK_3	0.334374	5.02146	2.76265	0.0239536	0.330907	-3.34973	VSREHTQDGSMMRRLSTVLTKRVIRWMEEEA	Tb927.11.2650	>Tb927.11.2650 | organism=Trypanosoma_brucei_TREU927 | product=heat shock protein 84, putative | location=Tb927_11_v5.1:776838-779109(-) | length=753 | sequence_SO=chromosome | SO=protein_coding
Tb927.2.5200_VSAEDEGSERETEPSK_8	-0.33317	7.61166	-2.86252	0.0204942	0.315413	-3.35066	QRQFVQNRVSAEDEGSERETEPSKSDEGESE	Tb927.2.5200	>Tb927.2.5200 | organism=Trypanosoma_brucei_TREU927 | product=hypothetical protein, conserved | location=Tb927_02_v5.1:915171-917198(+) | length=675 | sequence_SO=chromosome | SO=protein_coding
Tb927.2.5200_VSAEDEGSERETEPSK_12	-0.33317	7.61166	-2.86252	0.0204942	0.315413	-3.35066	VQNRVSAEDEGSERETEPSKSDEGESEDRER	Tb927.2.5200	>Tb927.2.5200 | organism=Trypanosoma_brucei_TREU927 | product=hypothetical protein, conserved | location=Tb927_02_v5.1:915171-917198(+) | length=675 | sequence_SO=chromosome | SO=protein_coding
Tb927.1.2770_AVIPLYPIVPPLSGGSYYR_13	5.65586	1.07203	2.61429	0.0302342	0.344698	-3.35356	FGRAVIPLYPIVPPLSGGSYYREPRAQTPDR	Tb927.1.2770	>Tb927.1.2770 | organism=Trypanosoma_brucei_TREU927 | product=hypothetical protein, conserved | location=Tb927_01_v5.1:634816-636027(+) | length=403 | sequence_SO=chromosome | SO=protein_coding
Tb927.7.6340_YTPAAATPVFSILSTDVGDVTDR_7	5.65389	1.33571	2.6136	0.0302668	0.344698	-3.3538	QKTTEQPVRYTPAAATPVFSILSTDVGDVTD	Tb927.7.6340	>Tb927.7.6340 | organism=Trypanosoma_brucei_TREU927 | product=hypothetical protein, conserved | location=Tb927_07_v5.1:1722055-1723383(-) | length=442 | sequence_SO=chromosome | SO=protein_coding
Tb927.9.4680_VEPQDQDSFLDDQPGIRPIPSFDDMPLHQNLLR_8	0.385709	6.55795	2.82571	0.0217051	0.322592	-3.35606	__MAQQGKVEPQDQDSFLDDQPGIRPIPSFD	Tb927.9.4680	>Tb927.9.4680 | organism=Trypanosoma_brucei_TREU927 | product=ATP-dependent DEAD box helicase, putative | location=Tb927_09_v5.1:864680-865894(+) | length=404 | sequence_SO=chromosome | SO=protein_coding
Tb927.11.11610_DGGEIADSSTEGEDTER_9	0.328117	5.80422	2.79198	0.0228793	0.327124	-3.35744	SASATTRDGGEIADSSTEGEDTERMQADGGD	Tb927.11.11610	>Tb927.11.11610 | organism=Trypanosoma_brucei_TREU927 | product=hypothetical protein, conserved | location=Tb927_11_v5.1:3117475-3119193(+) | length=572 | sequence_SO=chromosome | SO=protein_coding
Tb927.11.2570_TISGESAAAETK_6	0.289508	7.98727	2.86097	0.0205439	0.315653	-3.35901	RPTTNIDGGKTISGESAAAETKAVDEGSDII	Tb927.11.2570	>Tb927.11.2570 | organism=Trypanosoma_brucei_TREU927 | product=hypothetical protein, conserved | location=Tb927_11_v5.1:753723-755462(-) | length=573 | sequence_SO=chromosome | SO=protein_coding
Tb10.v4.0052_STTAESYAPIDPAAYK_3	0.253158	6.9671	2.84139	0.0211804	0.319604	-3.35912	ATGPRHVDPSHFRSTTAESYAPIDPAAYKRD;VTGPRHVDPSHFRSTTAESYAPIDPAAYKRD	Tb10.v4.0052	>Tb10.v4.0052 | organism=Trypanosoma_brucei_TREU927 | product=microtubule-associated protein 2,chrX additional, unordered contigs | location=Tp_ends-39g01.p1k:50-14692(-) | length=4880 | sequence_SO=contig | SO=protein_coding;>Tb927.10.10360 | organism=Try
Tb927.6.4970_HSASTNGPSQPAHQR_4	5.52117	1.00881	2.61113	0.0303847	0.344698	-3.36192	QARMLASKMQQRHSASTNGPSQPAHQRSEED	Tb927.6.4970	>Tb927.6.4970 | organism=Trypanosoma_brucei_TREU927 | product=serine/arginine-rich protein specific kinase SRPK, putative,protein kinase, putative | location=Tb927_06_v5.1:1367566-1369737(+) | length=723 | sequence_SO=chromosome | SO=protein_coding
Tb927.6.3410_AAESARPSSRR_9	-0.349917	4.6015	-2.72988	0.0252152	0.333901	-3.36701	PLVKVGKAAESARPSSRRFAHAKQVRRNVEL	Tb927.6.3410	>Tb927.6.3410 | organism=Trypanosoma_brucei_TREU927 | product=hypothetical protein, conserved | location=Tb927_06_v5.1:1007341-1008276(-) | length=311 | sequence_SO=chromosome | SO=protein_coding
Tb927.10.840_RLSGHNNTVR_3	0.397564	4.68099	2.72893	0.0252526	0.333901	-3.36873	IYQWKPDTYVCERRLSGHNNTVRCLCQYAGD	Tb927.10.840	>Tb927.10.840 | organism=Trypanosoma_brucei_TREU927 | product=hypothetical protein, conserved | location=Tb927_10_v5.1:218290-223449(+) | length=1719 | sequence_SO=chromosome | SO=protein_coding
Tb927.6.3710_TFVPTPAQTAR_9	-0.306774	5.83894	-2.7921	0.0228749	0.327124	-3.37317	KAASGRRTFVPTPAQTARSNKPTQMGNSRLN	Tb927.6.3710	>Tb927.6.3710 | organism=Trypanosoma_brucei_TREU927 | product=hypothetical protein, conserved | location=Tb927_06_v5.1:1105138-1107294(-) | length=718 | sequence_SO=chromosome | SO=protein_coding
Tb927.10.14010_SDSSAPTTPHSR_7	5.70865	1.25844	2.58901	0.031461	0.347835	-3.37733	ATPPESASRSDSSAPTTPHSRKDDAVPAPAA	Tb927.10.14010	>Tb927.10.14010 | organism=Trypanosoma_brucei_TREU927 | product=hypothetical protein, conserved | location=Tb927_10_v5.1:3413886-3415277(-) | length=463 | sequence_SO=chromosome | SO=protein_coding
Tb927.7.2120_SSFTTESESAK_1	0.410886	6.94823	2.82508	0.0217265	0.322592	-3.37737	QTIPSPMGVPSNITRSSFTTESESAKAADDF	Tb927.7.2120	>Tb927.7.2120 | organism=Trypanosoma_brucei_TREU927 | product=hypothetical protein, conserved | location=Tb927_07_v5.1:538105-539352(-) | length=415 | sequence_SO=chromosome | SO=protein_coding
Tb927.3.2950_NAVLRTPTSR_6	-0.274249	6.49738	-2.81569	0.0220473	0.323643	-3.3775	LEVKLGISARNAVLRTPTSRSSGKSPSRSPL	Tb927.3.2950	>Tb927.3.2950 | organism=Trypanosoma_brucei_TREU927 | product=ribonuclease inhibitor- like protein | location=Tb927_03_v5.1:759965-762244(-) | length=759 | sequence_SO=chromosome | SO=protein_coding
Tb927.1.4250_AGENDTPPNNR_6	-0.314247	5.9883	-2.79694	0.0227027	0.326946	-3.37829	TGVAAVSSSRAGENDTPPNNRGNMLGPLSAV	Tb927.1.4250	>Tb927.1.4250 | organism=Trypanosoma_brucei_TREU927 | product=hypothetical protein, conserved | location=Tb927_01_v5.1:876435-878804(+) | length=789 | sequence_SO=chromosome | SO=protein_coding
Tb927.11.15970_VTGNNMPVSPIVTDESLFEQQGVER_9	0.371017	5.90211	2.78314	0.0231979	0.329645	-3.38141	GHRVSERVTGNNMPVSPIVTDESLFEQQGVE	Tb927.11.15970	>Tb927.11.15970 | organism=Trypanosoma_brucei_TREU927 | product=hypothetical protein, conserved | location=Tb927_11_v5.1:4226572-4229712(-) | length=1046 | sequence_SO=chromosome | SO=protein_coding
Tb927.10.9700_SRPVPPLALTQTGAR_1	0.313396	4.63091	2.71295	0.0258933	0.335725	-3.38235	HPPRVPRKQTPPTARSRPVPPLALTQTGART	Tb927.10.9700	>Tb927.10.9700 | organism=Trypanosoma_brucei_TREU927 | product=predicted C2 domain protein | location=Tb927_10_v5.1:2398220-2401765(+) | length=1181 | sequence_SO=chromosome | SO=protein_coding
Tb927.8.1690_ASPGLEGNVSLGEDGLGVFNGAMR_10	-5.81012	1.82563	-2.57609	0.0321077	0.348122	-3.38696	SSPTTRASPGLEGNVSLGEDGLGVFNGAMRG	Tb927.8.1690	>Tb927.8.1690 | organism=Trypanosoma_brucei_TREU927 | product=serine/threonine-protein kinase, putative | location=Tb927_08_v5.1:562074-564225(-) | length=659 | sequence_SO=chromosome | SO=protein_coding
Tb927.8.5710_HGSEDGQPSQPR_3	-0.346192	6.2712	-2.80173	0.0225333	0.325775	-3.38769	SSVGAKPHVSTEKHGSEDGQPSQPRSTPSRS	Tb927.8.5710	>Tb927.8.5710 | organism=Trypanosoma_brucei_TREU927 | product=recombination initiation protein NBS1, putative | location=Tb927_08_v5.1:1687940-1691349(+) | length=918 | sequence_SO=chromosome | SO=protein_coding
Tb927.2.3480_EGSAASADDDVAYVVDMLR_3	5.56954	1.28801	2.57954	0.0319339	0.34811	-3.38987	RDLPNATYDTVGREGSAASADDDVAYVVDML	Tb927.2.3480	>Tb927.2.3480 | organism=Trypanosoma_brucei_TREU927 | product=transcription elongation factor s-II, putative (TFIIS2-2) | location=Tb927_02_v5.1:635004-636149(-) | length=381 | sequence_SO=chromosome | SO=protein_coding
Tb927.7.5610_ASVPVPVSGR_8	0.282737	6.21144	2.79215	0.0228734	0.327124	-3.39022	SVPCIQRRASVPVPVSGRRSSFRNPSSVSAR	Tb927.7.5610	>Tb927.7.5610 | organism=Trypanosoma_brucei_TREU927 | product=hypothetical protein, conserved | location=Tb927_07_v5.1:1516847-1520119(+) | length=1090 | sequence_SO=chromosome | SO=protein_coding
Tb927.10.3790_RGSADLTASFTR_3	-6.0189	2.33913	-2.56922	0.0324569	0.348122	-3.39049	SKKLCVRTEKRKRRGSADLTASFTRHYQQLL	Tb927.10.3790	>Tb927.10.3790 | organism=Trypanosoma_brucei_TREU927 | product=hypothetical protein, conserved | location=Tb927_10_v5.1:986130-997835(-) | length=3901 | sequence_SO=chromosome | SO=protein_coding
Tb927.8.8230_RDTDPFAHAGDVK_3	0.2715	9.25109	2.82624	0.0216873	0.322592	-3.39618	MTNQSSGGNDRGRRDTDPFAHAGDVKLSSDA	Tb927.8.8230	>Tb927.8.8230 | organism=Trypanosoma_brucei_TREU927 | product=amino acid transporter, putative | location=Tb927_08_v5.1:2433366-2434751(+) | length=461 | sequence_SO=chromosome | SO=protein_coding;>Tb927.8.8260 | organism=Trypanosoma_brucei_TREU927 | produ
Tb927.3.1630_TTTTSPEPNVSWAPDLGMDR_5	0.369066	4.89749	2.71677	0.0257386	0.335725	-3.39697	TLSPPAAPKNRTTTTSPEPNVSWAPDLGMDR	Tb927.3.1630	>Tb927.3.1630 | organism=Trypanosoma_brucei_TREU927 | product=casein kinase 1, putative (CK1) | location=Tb927_03_v5.1:428387-429589(-) | length=400 | sequence_SO=chromosome | SO=protein_coding
Tb927.9.1980_EEEQPEELSLSRPK_9	0.309615	7.04147	2.8158	0.0220436	0.323643	-3.39735	PRTRTVKEEEQPEELSLSRPKTVFDCQTPSI	Tb927.9.1980	>Tb927.9.1980 | organism=Trypanosoma_brucei_TREU927 | product=hypothetical protein, conserved | location=Tb927_09_v5.1:448498-450612(-) | length=704 | sequence_SO=chromosome | SO=protein_coding
Tb927.11.4000_LSTIGGETFDK_3	0.254247	6.88509	2.81003	0.0222432	0.325047	-3.39787	TESLRVPPTPTIRLSTIGGETFDKNDMGPRQ	Tb927.11.4000	>Tb927.11.4000 | organism=Trypanosoma_brucei_TREU927 | product=hypothetical protein, conserved | location=Tb927_11_v5.1:1169008-1170753(+) | length=581 | sequence_SO=chromosome | SO=protein_coding
Tb927.8.3680_RNGSSNDQDVVVVSSGDELLR_4	0.364354	6.03538	2.77588	0.0234628	0.330149	-3.40064	VEFGGGEVVGTKRNGSSNDQDVVVVSSGDEL	Tb927.8.3680	>Tb927.8.3680 | organism=Trypanosoma_brucei_TREU927 | product=hypothetical protein, conserved | location=Tb927_08_v5.1:1100932-1103829(-) | length=645 | sequence_SO=chromosome | SO=protein_coding
Tb927.3.2600_LNSLQLQIQK_3	0.275369	5.63044	2.76233	0.0239653	0.330907	-3.40254	SAGAPRLLKVAERLNSLQLQIQKRFAEEKYA	Tb927.3.2600	>Tb927.3.2600 | organism=Trypanosoma_brucei_TREU927 | product=ATP-dependent DEAD/H RNA helicase, putative | location=Tb927_03_v5.1:652291-658803(-) | length=2170 | sequence_SO=chromosome | SO=protein_coding
Tb927.3.1010_ALSLGDRISAGRGPR_9	-0.248879	8.68299	-2.82643	0.0216806	0.322592	-3.40655	HSVSATRALSLGDRISAGRGPRTPRTGRAPS	Tb927.3.1010	>Tb927.3.1010 | organism=Trypanosoma_brucei_TREU927 | product=hypothetical protein, conserved | location=Tb927_03_v5.1:246909-248711(+) | length=600 | sequence_SO=chromosome | SO=protein_coding
Tb927.9.8490_VPLSSIPEGTSGLFDSGR_11	5.60725	1.30902	2.5555	0.0331664	0.348122	-3.41301	LIAGRVPLSSIPEGTSGLFDSGRMDSPIRRC	Tb927.9.8490	>Tb927.9.8490 | organism=Trypanosoma_brucei_TREU927 | product=hypothetical protein, conserved | location=Tb927_09_v5.1:1375962-1376774(-) | length=270 | sequence_SO=chromosome | SO=protein_coding
Tb927.2.3990_EEQSLDVSTR_8	0.288378	5.41276	2.74394	0.0246655	0.333638	-3.41409	TNELQSLKEEQSLDVSTRGFNVSRSDEGATG	Tb927.2.3990	>Tb927.2.3990 | organism=Trypanosoma_brucei_TREU927 | product=hypothetical protein, conserved | location=Tb927_02_v5.1:700707-703883(-) | length=1058 | sequence_SO=chromosome | SO=protein_coding
Tb927.11.14330_FNSVSGWR_3	-0.258357	6.08901	-2.77492	0.0234981	0.330149	-3.4152	EPTPVKEPPSSERFNSVSGWRELLATEAEEM	Tb927.11.14330	>Tb927.11.14330 | organism=Trypanosoma_brucei_TREU927 | product=hypothetical protein, conserved | location=Tb927_11_v5.1:3808658-3813487(+) | length=1609 | sequence_SO=chromosome | SO=protein_coding
Tb927.2.5120_TEVLNTGSR_8	-0.25951	6.02097	-2.76987	0.0236843	0.330907	-3.41675	RIELLCHKTEVLNTGSRAFQSSARSLKWKVC	Tb927.2.5120	>Tb927.2.5120 | organism=Trypanosoma_brucei_TREU927 | product=vesicle-associated membrane protein, putative,synaptobrevin, putative | location=Tb927_02_v5.1:905713-906378(+) | length=221 | sequence_SO=chromosome | SO=protein_coding
Tb927.11.14920_HVVSSSYPSR_6	0.250944	6.34046	2.7799	0.0233156	0.330149	-3.41723	AGSCEVKNERHVVSSSYPSRDVIISLAKRDA	Tb927.11.14920	>Tb927.11.14920 | organism=Trypanosoma_brucei_TREU927 | product=hypothetical protein, conserved | location=Tb927_11_v5.1:3960626-3970438(-) | length=3270 | sequence_SO=chromosome | SO=protein_coding
Tb927.7.6910_LGSTAHR_4	-0.653595	2.38427	-2.53716	0.0341388	0.349436	-3.41761	DAPIGAGVFVHRLGSTAHRAFQQEGFYHKGE	Tb927.7.6910	>Tb927.7.6910 | organism=Trypanosoma_brucei_TREU927 | product=hypothetical protein, conserved | location=Tb927_07_v5.1:1967094-1969565(-) | length=823 | sequence_SO=chromosome | SO=protein_coding
Tb927.11.12180_SNSLADAEAAATQPEFR_3	0.398402	3.13976	2.56817	0.0325106	0.348122	-3.41811	AAEHSGLASPGARSNSLADAEAAATQPEFRF	Tb927.11.12180	>Tb927.11.12180 | organism=Trypanosoma_brucei_TREU927 | product=kinesin, putative | location=Tb927_11_v5.1:3255892-3258642(+) | length=916 | sequence_SO=chromosome | SO=protein_coding
Tb927.1.3880_TTGRPSDAETDR_6	0.376083	6.1837	2.77683	0.023428	0.330149	-3.41948	RALRQLLRRRTTGRPSDAETDRRKEASSNAP	Tb927.1.3880	>Tb927.1.3880 | organism=Trypanosoma_brucei_TREU927 | product=hypothetical protein, conserved | location=Tb927_01_v5.1:827008-832221(+) | length=1737 | sequence_SO=chromosome | SO=protein_coding
Tb927.1.3250_ASNATPSPNQTPPVSRPQR_2	0.324713	5.49658	2.73512	0.0250089	0.333901	-3.42251	QSVSRAGMGTDEARASNATPSPNQTPPVSRP	Tb927.1.3250	>Tb927.1.3250 | organism=Trypanosoma_brucei_TREU927 | product=hypothetical protein, conserved | location=Tb927_01_v5.1:697025-702331(+) | length=1768 | sequence_SO=chromosome | SO=protein_coding
Tb927.10.13800_SFAEAIK_1	0.355219	6.00333	2.756	0.0242043	0.331472	-3.42498	APAVPDAEAETRRPKSFAEAIKLGKQVGSNA	Tb927.10.13800	>Tb927.10.13800 | organism=Trypanosoma_brucei_TREU927 | product=hypothetical protein, conserved | location=Tb927_10_v5.1:3370491-3371462(-) | length=323 | sequence_SO=chromosome | SO=protein_coding
Tb927.2.3580_GTISSSQTR_6	-0.262033	6.85914	-2.79789	0.022669	0.326946	-3.4256	SGGARHNKRRGTISSSQTREERDVATPSTSE	Tb927.2.3580	>Tb927.2.3580 | organism=Trypanosoma_brucei_TREU927 | product=transcription elongation factor s-II, putative (TFIIS2-1) | location=Tb927_02_v5.1:638619-640022(-) | length=467 | sequence_SO=chromosome | SO=protein_coding
Tb927.1.2400_AVFLDLEPTVVDEVR_9	-5.07428	0.103951	-2.5628	0.032787	0.348122	-3.42643	AGKHVPRAVFLDLEPTVVDEVRTGTYRQLFH	Tb927.1.2400	>Tb927.1.2400 | organism=Trypanosoma_brucei_TREU927 | product=alpha tubulin | location=Tb927_01_v5.1:583368-584723(+) | length=451 | sequence_SO=chromosome | SO=protein_coding;>Tb927.1.2380 | organism=Trypanosoma_brucei_TREU927 | product=alpha tubulin | lo
Tb927.1.4310_GGESRNSRGDASR_7	5.71625	1.49422	2.53932	0.0340228	0.349436	-3.42668	QEDLVRSSRGGESRNSRGDASRSGGTPLRSA	Tb927.1.4310	>Tb927.1.4310 | organism=Trypanosoma_brucei_TREU927 | product=hypothetical protein, conserved | location=Tb927_01_v5.1:890927-895843(+) | length=1638 | sequence_SO=chromosome | SO=protein_coding
Tb927.5.1750_GVVSGNSPSETK_7	-0.296517	6.26189	-2.76641	0.023813	0.330907	-3.43417	SAKRMCEGRGVVSGNSPSETKGPLAPQRPTK	Tb927.5.1750	>Tb927.5.1750 | organism=Trypanosoma_brucei_TREU927 | product=RNA-binding protein, putative (RBP30) | location=Tb927_05_v5.1:604429-605925(+) | length=498 | sequence_SO=chromosome | SO=protein_coding
Tb927.11.5190_FPAPATPR_6	-0.274533	5.99703	-2.75874	0.0241005	0.331472	-3.43426	LRSIVLHSHRFPAPATPRLQLPVCKNPRGEQ	Tb927.11.5190	>Tb927.11.5190 | organism=Trypanosoma_brucei_TREU927 | product=leucine-rich repeat protein (LRRP), putative | location=Tb927_11_v5.1:1478804-1483300(+) | length=1498 | sequence_SO=chromosome | SO=protein_coding
Tb927.11.6440_AQITNASK_7	-0.34674	5.32774	-2.72615	0.025363	0.334508	-3.43447	VVPAGPTIKAQITNASKTSSGKTFLEALRTN	Tb927.11.6440	>Tb927.11.6440 | organism=Trypanosoma_brucei_TREU927 | product=hypothetical protein, conserved | location=Tb927_11_v5.1:1820426-1821751(-) | length=441 | sequence_SO=chromosome | SO=protein_coding
Tb927.3.1900_AMQQDTTDAEDGKDTQSDR_17	-6.4053	3.11793	-2.51983	0.0350841	0.349779	-3.43529	MQQDTTDAEDGKDTQSDRSRPSSRKSERSGR	Tb927.3.1900	>Tb927.3.1900 | organism=Trypanosoma_brucei_TREU927 | product=hypothetical protein, conserved | location=Tb927_03_v5.1:493707-496310(-) | length=867 | sequence_SO=chromosome | SO=protein_coding;>Tb11.v5.0664 | organism=Trypanosoma_brucei_TREU927 | product=
Tb927.10.13480_LGSGTFSTVR_3	-0.276843	5.95798	-2.75556	0.0242209	0.331472	-3.436	ENFVLPPYTVSQKLGSGTFSTVRLATDEQRR	Tb927.10.13480	>Tb927.10.13480 | organism=Trypanosoma_brucei_TREU927 | product=protein kinase, putative | location=Tb927_10_v5.1:3291111-3291938(-) | length=275 | sequence_SO=chromosome | SO=protein_coding
Tb927.9.6730_SFVELVK_1	-0.326239	4.67839	-2.69982	0.0264319	0.335871	-3.43649	RVPGWKGRGILRTARSFVELVKETVKKPAKE	Tb927.9.6730	>Tb927.9.6730 | organism=Trypanosoma_brucei_TREU927 | product=hypothetical protein, conserved | location=Tb927_09_v5.1:1107187-1108188(+) | length=333 | sequence_SO=chromosome | SO=protein_coding
Tb927.11.2590_FSLASPK_5	-0.257682	6.68491	-2.78333	0.023191	0.329645	-3.43767	LGSLATTLRGRFSLASPKVLFSQRSGNLSPG	Tb927.11.2590	>Tb927.11.2590 | organism=Trypanosoma_brucei_TREU927 | product=hypothetical protein, conserved | location=Tb927_11_v5.1:758352-761631(-) | length=1081 | sequence_SO=chromosome | SO=protein_coding
Tb927.10.12490_TNSTLVERPALFF_3	-0.527499	2.48497	-2.52755	0.0346601	0.349779	-3.44094	KQRDAPARSKFARTNSTLVERPALFF_____	Tb927.10.12490	>Tb927.10.12490 | organism=Trypanosoma_brucei_TREU927 | product=kinesin, putative | location=Tb927_10_v5.1:3024666-3028064(-) | length=1132 | sequence_SO=chromosome | SO=protein_coding
Tb927.7.1310_NANYGVDLNSLSAEK_12	0.324535	5.60626	2.73021	0.0252022	0.333901	-3.44174	NGSRNANYGVDLNSLSAEKDAHEIAKQNQLK	Tb927.7.1310	>Tb927.7.1310 | organism=Trypanosoma_brucei_TREU927 | product=hypothetical protein, conserved | location=Tb927_07_v5.1:336723-340766(+) | length=1347 | sequence_SO=chromosome | SO=protein_coding
Tb927.3.5260_FRAPSSVGDDDMAPTYSR_5	0.285805	6.30841	2.75902	0.0240898	0.331472	-3.44263	KLEEAVIPISKFRAPSSVGDDDMAPTYSRNG	Tb927.3.5260	>Tb927.3.5260 | organism=Trypanosoma_brucei_TREU927 | product=hypothetical protein, conserved | location=Tb927_03_v5.1:1479767-1481176(+) | length=469 | sequence_SO=chromosome | SO=protein_coding
Tb927.11.4610_AFGESVTWVPTQTSADLTAIGGGR_7	-0.493493	5.0967	-2.70424	0.0262496	0.335871	-3.44268	QAQEKEEERAFGESVTWVPTQTSADLTAIGG	Tb927.11.4610	>Tb927.11.4610 | organism=Trypanosoma_brucei_TREU927 | product=protein kinase A regulatory subunit (PKA-R) | location=Tb927_11_v5.1:1327122-1328621(+) | length=499 | sequence_SO=chromosome | SO=protein_coding;>Tb11.v5.0587 | organism=Trypanosoma_brucei_TRE
Tb927.10.14150_RDSAPKPR_3	-5.70932	1.60807	-2.52175	0.0349785	0.349779	-3.44432	DSKKQKQQANKAKRDSAPKPRVIKHSEEKLE	Tb927.10.14150	>Tb927.10.14150 | organism=Trypanosoma_brucei_TREU927 | product=hypothetical protein, conserved | location=Tb927_10_v5.1:3436573-3438012(-) | length=479 | sequence_SO=chromosome | SO=protein_coding;>Tb11.v5.0606 | organism=Trypanosoma_brucei_TREU927 | prod
Tb927.9.12990_EDGTEDVDSEEETWEEEHIVVPVNR_9	0.426517	5.06577	2.69385	0.0266809	0.335871	-3.44502	RAIKVRKEDGTEDVDSEEETWEEEHIVVPVN	Tb927.9.12990	>Tb927.9.12990 | organism=Trypanosoma_brucei_TREU927 | product=hypothetical protein, conserved | location=Tb927_09_v5.1:2049800-2053645(+) | length=1281 | sequence_SO=chromosome | SO=protein_coding
Tb927.10.16100_ALEFVEADSGFGSDNDESLASAR_13	0.291426	7.36849	2.79198	0.0228792	0.327124	-3.4459	YRRALEFVEADSGFGSDNDESLASARKVRLV	Tb927.10.16100	>Tb927.10.16100 | organism=Trypanosoma_brucei_TREU927 | product=FK506-binding protein (FKBP)-type peptidyl-prolyl isomerase, putative | location=Tb927_10_v5.1:3959421-3960698(+) | length=425 | sequence_SO=chromosome | SO=protein_coding;>Tb11.v5.0411 | orga
Tb927.8.2780_QLGASISSGSGPLDSSIVLGR_16	-0.283488	4.8374	-2.69215	0.0267523	0.335871	-3.446	QLGASISSGSGPLDSSIVLGRSMSFSSRDDL	Tb927.8.2780	>Tb927.8.2780 | organism=Trypanosoma_brucei_TREU927 | product=RNA-binding protein RBP10, putative (RBP10) | location=Tb927_08_v5.1:828594-829518(+) | length=306 | sequence_SO=chromosome | SO=protein_coding
Tb927.8.7940_GSSFAPSDIDVGVR_3	-0.436845	3.80178	-2.61043	0.030418	0.344698	-3.44657	SFISPMASRIDIRGSSFAPSDIDVGVRTVHF	Tb927.8.7940	>Tb927.8.7940 | organism=Trypanosoma_brucei_TREU927 | product=receptor-type adenylate cyclase GRESAG 4, putative | location=Tb927_08_v5.1:2333202-2336954(+) | length=1250 | sequence_SO=chromosome | SO=protein_coding
Tb927.11.14450_DGSVTSSETEK_3	-0.281688	6.99953	-2.78637	0.0230808	0.329498	-3.44861	SKTEALPHQERVKDGSVTSSETEKQVVKEVQ	Tb927.11.14450	>Tb927.11.14450 | organism=Trypanosoma_brucei_TREU927 | product=hypothetical protein, conserved | location=Tb927_11_v5.1:3841050-3843323(+) | length=757 | sequence_SO=chromosome | SO=protein_coding
Tb927.3.3850_SGTDGEPHGR_1	5.63205	1.52469	2.51911	0.0351242	0.349779	-3.44881	LKTRGGSLDTVTSMRSGTDGEPHGRVAKRSA	Tb927.3.3850	>Tb927.3.3850 | organism=Trypanosoma_brucei_TREU927 | product=hypothetical protein, conserved | location=Tb927_03_v5.1:1066556-1070719(+) | length=1387 | sequence_SO=chromosome | SO=protein_coding
Tb11.v5.0220_DAANASLSTLASSTVSQGGGK_6	0.43404	4.41336	2.64398	0.028855	0.341737	-3.45158	GDGDGDGEQRDAANASLSTLASSTVSQGGGK	Tb11.v5.0220	>Tb11.v5.0220 | organism=Trypanosoma_brucei_TREU927 | product=hypothetical protein, conserved | location=Tb927_11_bin_v5.1:400178-400948(+) | length=256 | sequence_SO=random_sequence | SO=protein_coding;>Tb927.5.480 | organism=Trypanosoma_brucei_TREU927 |
Tb927.11.9290_TISVLGEDATK_3	-0.389788	5.57531	-2.72866	0.0252633	0.333901	-3.45238	PSGTNRAGQSNSRTISVLGEDATKPSCTAGV	Tb927.11.9290	>Tb927.11.9290 | organism=Trypanosoma_brucei_TREU927 | product=hypothetical protein, conserved | location=Tb927_11_v5.1:2550418-2552709(+) | length=763 | sequence_SO=chromosome | SO=protein_coding
Tb927.11.2830_ILSVISGEER_3	0.318606	5.59186	2.72292	0.0254916	0.335006	-3.45247	IFDDEKMLKPKSRILSVISGEERCARVRDLS	Tb927.11.2830	>Tb927.11.2830 | organism=Trypanosoma_brucei_TREU927 | product=hypothetical protein, conserved | location=Tb927_11_v5.1:829727-832837(-) | length=1036 | sequence_SO=chromosome | SO=protein_coding
Tb927.9.6920_RTTLHGADGR_3	0.319106	5.77558	2.73143	0.0251538	0.333901	-3.45258	YKVGGEKPYPPSRRTTLHGADGRSPSVGALK	Tb927.9.6920	>Tb927.9.6920 | organism=Trypanosoma_brucei_TREU927 | product=hypothetical protein, conserved | location=Tb927_09_v5.1:1130911-1131999(+) | length=362 | sequence_SO=chromosome | SO=protein_coding
Tb927.7.6610_ATSVDSHSHAVGR_6	-0.308479	6.43666	-2.76426	0.0238931	0.330907	-3.45452	SHTGLGPITKATSVDSHSHAVGRTSSSSLWP	Tb927.7.6610	>Tb927.7.6610 | organism=Trypanosoma_brucei_TREU927 | product=hypothetical protein, conserved | location=Tb927_07_v5.1:1805183-1807876(-) | length=897 | sequence_SO=chromosome | SO=protein_coding
Tb927.7.6610_ATSVDSHSHAVGR_2	-0.308479	6.43666	-2.76426	0.0238931	0.330907	-3.45452	STSRSHTGLGPITKATSVDSHSHAVGRTSSS	Tb927.7.6610	>Tb927.7.6610 | organism=Trypanosoma_brucei_TREU927 | product=hypothetical protein, conserved | location=Tb927_07_v5.1:1805183-1807876(-) | length=897 | sequence_SO=chromosome | SO=protein_coding
Tb927.9.9690_STGADNSVSLAYAVPAVK_7	-0.394938	3.83735	-2.60645	0.0306093	0.34496	-3.4549	GTVDGRDPKSTGADNSVSLAYAVPAVKPVTY	Tb927.9.9690	>Tb927.9.9690 | organism=Trypanosoma_brucei_TREU927 | product=hypothetical protein, conserved | location=Tb927_09_v5.1:1541763-1542548(-) | length=261 | sequence_SO=chromosome | SO=protein_coding
Tb927.6.4370_VPSETEVVETDR_3	0.362788	5.17328	2.69481	0.0266408	0.335871	-3.45595	EKQWVDETADVSRVPSETEVVETDRTSSLEA	Tb927.6.4370	>Tb927.6.4370 | organism=Trypanosoma_brucei_TREU927 | product=eukaryotic translation initiation factor 3 subunit 7-like protein | location=Tb927_06_v5.1:1229504-1231024(-) | length=506 | sequence_SO=chromosome | SO=protein_coding
Tb927.7.5050_AASANSFAK_3	-0.286631	5.47282	-2.71986	0.0256142	0.335192	-3.45981	RASEVGTAKSIPKAASANSFAKVPMKPNALA	Tb927.7.5050	>Tb927.7.5050 | organism=Trypanosoma_brucei_TREU927 | product=hypothetical protein, conserved | location=Tb927_07_v5.1:1331171-1334092(+) | length=973 | sequence_SO=chromosome | SO=protein_coding;>Tb11.v5.0185 | organism=Trypanosoma_brucei_TREU927 | produc
Tb927.10.720_SEPVAPVTSAR_9	-0.28478	6.58689	-2.76398	0.0239037	0.330907	-3.46339	___MPKKSEPVAPVTSARSSSPTCRPPVHPS	Tb927.10.720	>Tb927.10.720 | organism=Trypanosoma_brucei_TREU927 | product=hypothetical protein, conserved | location=Tb927_10_v5.1:183174-186425(+) | length=1083 | sequence_SO=chromosome | SO=protein_coding
Tb927.5.2330_VASSLSENEELR_3	-0.372751	4.90246	-2.68371	0.0271089	0.336982	-3.4695	PVAFVSGDRLLARVASSLSENEELRSLGRKR	Tb927.5.2330	>Tb927.5.2330 | organism=Trypanosoma_brucei_TREU927 | product=hypothetical protein, conserved | location=Tb927_05_v5.1:786941-800194(+) | length=4417 | sequence_SO=chromosome | SO=protein_coding
Tb927.2.2580_TTSVVASLLQK_3	-0.32967	5.53209	-2.71773	0.0257001	0.335725	-3.46959	KRTPRSTTLSYHRTTSVVASLLQKLMVQDSG	Tb927.2.2580	>Tb927.2.2580 | organism=Trypanosoma_brucei_TREU927 | product=hypothetical protein, conserved | location=Tb927_02_v5.1:506430-509603(-) | length=1057 | sequence_SO=chromosome | SO=protein_coding
Tb927.11.9400_MRSTSGVEAPK_4	-0.292314	6.37303	-2.75014	0.0244274	0.332823	-3.46993	SGAPPSASSVGRMRSTSGVEAPKGEHAEGAP	Tb927.11.9400	>Tb927.11.9400 | organism=Trypanosoma_brucei_TREU927 | product=hypothetical protein, conserved | location=Tb927_11_v5.1:2577671-2580334(-) | length=887 | sequence_SO=chromosome | SO=protein_coding
Tb927.10.1350_EKPAETVTAPDREDNGSAGR_17	0.372625	7.05018	2.76488	0.0238699	0.330907	-3.47113	KPAETVTAPDREDNGSAGRSSSGPRVPAIVN	Tb927.10.1350	>Tb927.10.1350 | organism=Trypanosoma_brucei_TREU927 | product=hypothetical protein, conserved | location=Tb927_10_v5.1:356875-358827(-) | length=650 | sequence_SO=chromosome | SO=protein_coding
Tb927.9.1880_SGSLSVSNSQAAEGNK_5	0.250483	6.98587	2.76548	0.0238477	0.330907	-3.4729	NVAPQTDGLVRSGSLSVSNSQAAEGNKSSLK	Tb927.9.1880	>Tb927.9.1880 | organism=Trypanosoma_brucei_TREU927 | product=hypothetical protein, conserved | location=Tb927_09_v5.1:428610-430319(-) | length=569 | sequence_SO=chromosome | SO=protein_coding
Tb927.8.7700_VGENNDRDQLTASGGER_13	0.313399	5.90116	2.72352	0.0254678	0.335006	-3.47626	GDKVGENNDRDQLTASGGERSQPFMECVKKV	Tb927.8.7700	>Tb927.8.7700 | organism=Trypanosoma_brucei_TREU927 | product=amino acid transporter, putative | location=Tb927_08_v5.1:2216565-2218028(+) | length=487 | sequence_SO=chromosome | SO=protein_coding;>Tb927.8.7680 | organism=Trypanosoma_brucei_TREU927 | produ
Tb927.10.8830_QESELVIDDDHSVVTIESSEEQPVRR_18	0.372421	6.60589	2.74723	0.024539	0.332875	-3.47763	SELVIDDDHSVVTIESSEEQPVRRHHAYHDP	Tb927.10.8830	>Tb927.10.8830 | organism=Trypanosoma_brucei_TREU927 | product=hypothetical protein, conserved | location=Tb927_10_v5.1:2183969-2185726(+) | length=585 | sequence_SO=chromosome | SO=protein_coding
Tb927.3.1140_THDDVDGNNSA_10	-0.390043	5.11286	-2.69137	0.026785	0.335871	-3.47771	SNCRKRTHDDVDGNNSA______________	Tb927.3.1140	>Tb927.3.1140 | organism=Trypanosoma_brucei_TREU927 | product=hypothetical protein, conserved | location=Tb927_03_v5.1:278267-279439(+) | length=390 | sequence_SO=chromosome | SO=protein_coding
Tb927.5.2620_DSALHSTPHVR_7	-0.328337	4.72297	-2.65937	0.0281653	0.339904	-3.47806	NPSFPTSPRDSALHSTPHVRSCSNSFPCDGF	Tb927.5.2620	>Tb927.5.2620 | organism=Trypanosoma_brucei_TREU927 | product=hypothetical protein, conserved | location=Tb927_05_v5.1:894723-896081(+) | length=452 | sequence_SO=chromosome | SO=protein_coding
Tb927.10.15730_LSISSMYGVGR_2	0.293291	4.82211	2.66	0.0281373	0.339904	-3.47968	RVVPSFRKQRMSFRLSISSMYGVGRSRGSTS	Tb927.10.15730	>Tb927.10.15730 | organism=Trypanosoma_brucei_TREU927 | product=hypothetical protein, conserved | location=Tb927_10_v5.1:3871247-3881629(+) | length=3460 | sequence_SO=chromosome | SO=protein_coding
Tb927.4.4230_EGGPSNSDNGNENENDEEETK_7	-0.334238	4.21112	-2.62343	0.0298025	0.342987	-3.48402	DWFNVVGSREGGPSNSDNGNENENDEEETKS	Tb927.4.4230	>Tb927.4.4230 | organism=Trypanosoma_brucei_TREU927 | product=RNA-binding protein, putative (RBP31) | location=Tb927_04_v5.1:1119092-1121359(-) | length=755 | sequence_SO=chromosome | SO=protein_coding
Tb927.8.4320_SLFNDFSSGDALLAR_1	-0.419635	3.89932	-2.58061	0.0318802	0.34811	-3.48593	KKKVRKRVESEDLTKSLFNDFSSGDALLARL	Tb927.8.4320	>Tb927.8.4320 | organism=Trypanosoma_brucei_TREU927 | product=hypothetical protein, conserved | location=Tb927_08_v5.1:1279977-1285816(-) | length=1466 | sequence_SO=chromosome | SO=protein_coding
Tb927.8.4540_VEPQQPVSANTASSPPPVPTVDSAPNEVKPPAK_14	0.473126	4.77934	2.63705	0.029171	0.341737	-3.48654	SRVEPQQPVSANTASSPPPVPTVDSAPNEVK	Tb927.8.4540	>Tb927.8.4540 | organism=Trypanosoma_brucei_TREU927 | product=PAB1-binding protein , putative | location=Tb927_08_v5.1:1342648-1344300(-) | length=550 | sequence_SO=chromosome | SO=protein_coding
Tb927.4.1540_IAPGATVSTILSQLSSETEK_12	5.40588	1.10312	2.48416	0.0371149	0.355688	-3.48954	QQPKIAPGATVSTILSQLSSETEKERAKSLR	Tb927.4.1540	>Tb927.4.1540 | organism=Trypanosoma_brucei_TREU927 | product=hypothetical protein, conserved | location=Tb927_04_v5.1:397389-398915(-) | length=508 | sequence_SO=chromosome | SO=protein_coding
Tb927.11.12640_SSAEGEGEGGPDAHR_1	-0.402361	4.4684	-2.63312	0.0293515	0.341737	-3.50019	VESDDSGDIVGHEGRSSAEGEGEGGPDAHRT	Tb927.11.12640	>Tb927.11.12640 | organism=Trypanosoma_brucei_TREU927 | product=hypothetical protein, conserved | location=Tb927_11_v5.1:3386421-3389345(+) | length=974 | sequence_SO=chromosome | SO=protein_coding
Tb927.11.2140_SAGNASHTSIR_9	-0.27971	4.91536	-2.64977	0.0285933	0.340857	-3.50106	DLSILTRSAGNASHTSIRSGSRARGGNTESY	Tb927.11.2140	>Tb927.11.2140 | organism=Trypanosoma_brucei_TREU927 | product=hypothetical protein, conserved | location=Tb927_11_v5.1:607583-610924(+) | length=1113 | sequence_SO=chromosome | SO=protein_coding
Tb927.1.4280_IGNGDATNDISLGLQK_11	0.312251	4.54577	2.62787	0.0295951	0.342987	-3.50118	DDTDKIGNGDATNDISLGLQKGDLLLECNGQ	Tb927.1.4280	>Tb927.1.4280 | organism=Trypanosoma_brucei_TREU927 | product=hypothetical protein, conserved | location=Tb927_01_v5.1:881086-883182(+) | length=698 | sequence_SO=chromosome | SO=protein_coding
Tb927.9.12170_YYNQHRNSVNGAHR_8	0.442286	5.31032	2.67351	0.0275465	0.338935	-3.50142	AADYQQDRYYNQHRNSVNGAHRGPQSAATAM	Tb927.9.12170	>Tb927.9.12170 | organism=Trypanosoma_brucei_TREU927 | product=leucine-rich repeat protein (LRRP), putative | location=Tb927_09_v5.1:1902239-1903114(+) | length=291 | sequence_SO=chromosome | SO=protein_coding
Tb927.1.4370_RRSSGLVGVTK_4	0.245361	6.74322	2.74231	0.0247288	0.333901	-3.50241	SSKTLHDVMLGRRRSSGLVGVTKRDESVEKL	Tb927.1.4370	>Tb927.1.4370 | organism=Trypanosoma_brucei_TREU927 | product=hypothetical protein, conserved | location=Tb927_01_v5.1:903224-905026(+) | length=600 | sequence_SO=chromosome | SO=protein_coding
Tb927.11.9620.1_GPPSPAFDRPTISTSPIPK_4	0.326341	4.67729	2.62396	0.0297776	0.342987	-3.50364	PASHGGTRLVPKGPPSPAFDRPTISTSPIPK	Tb927.11.9620.1	>Tb927.11.9620.1 | organism=Trypanosoma_brucei_TREU927 | product=unspecified product | location=Tb927_11_v5.1:2615310-2618187(-) | length=750 | sequence_SO=chromosome | SO=protein_coding;>Tb927.11.9620.2 | organism=Trypanosoma_brucei_TREU927 | product=unsp
Tb927.8.3700_NLNSSPLVIVGK_4	0.340528	4.87244	2.62725	0.0296239	0.342987	-3.50846	GTTGCPTLRTNKNLNSSPLVIVGKNPPSLPT	Tb927.8.3700	>Tb927.8.3700 | organism=Trypanosoma_brucei_TREU927 | product=hypothetical protein, conserved | location=Tb927_08_v5.1:1106544-1111004(-) | length=1486 | sequence_SO=chromosome | SO=protein_coding
Tb927.7.4120_SFGSTFRPPS_10	-0.335324	6.73923	-2.734	0.0250526	0.333901	-3.51311	RPPAERSFGSTFRPPS_______________	Tb927.7.4120	>Tb927.7.4120 | organism=Trypanosoma_brucei_TREU927 | product=hypothetical protein, conserved | location=Tb927_07_v5.1:1093713-1095236(+) | length=507 | sequence_SO=chromosome | SO=protein_coding
Tb927.11.10520_NASISNTNR_3	-0.446545	5.57426	-2.69041	0.0268254	0.335871	-3.51397	GAYGGGSFNPGERNASISNTNRTVGPGQGGT	Tb927.11.10520	>Tb927.11.10520 | organism=Trypanosoma_brucei_TREU927 | product=protein kinase, putative,tyrosine kinase, putative | location=Tb927_11_v5.1:2798813-2802595(+) | length=1260 | sequence_SO=chromosome | SO=protein_coding
Tb927.10.2270_SVTTFDMEEAR_1	-0.284997	6.35085	-2.72181	0.0255359	0.335087	-3.51547	SGGEGKPTENVEKTKSVTTFDMEEARALCSK	Tb927.10.2270	>Tb927.10.2270 | organism=Trypanosoma_brucei_TREU927 | product=vacuolar protein sorting-associated protein 35, putative | location=Tb927_10_v5.1:587863-590664(+) | length=933 | sequence_SO=chromosome | SO=protein_coding
Tb927.10.12710_DGETAADGNVPPEVSQAGDGEKPPSDDQLD_25	0.329056	9.31735	2.7439	0.0246673	0.333638	-3.51928	VPPEVSQAGDGEKPPSDDQLD__________	Tb927.10.12710	>Tb927.10.12710 | organism=Trypanosoma_brucei_TREU927 | product=heat shock protein 110, putative | location=Tb927_10_v5.1:3085110-3087545(-) | length=811 | sequence_SO=chromosome | SO=protein_coding
Tb927.11.840.1_VGSTQRPLR_3	-0.428027	5.33798	-2.67709	0.0273921	0.337484	-3.51963	TIIVFPPPSIFKRVGSTQRPLRGDTKPHASG	Tb927.11.840.1	>Tb927.11.840.1 | organism=Trypanosoma_brucei_TREU927 | product=unspecified product | location=Tb927_11_v5.1:212576-216517(+) | length=759 | sequence_SO=chromosome | SO=protein_coding;>Tb927.11.840.2 | organism=Trypanosoma_brucei_TREU927 | product=unspecif
Tb927.11.840.1_VGSTQRPLR_4	-0.428027	5.33798	-2.67709	0.0273921	0.337484	-3.51963	IIVFPPPSIFKRVGSTQRPLRGDTKPHASGT	Tb927.11.840.1	>Tb927.11.840.1 | organism=Trypanosoma_brucei_TREU927 | product=unspecified product | location=Tb927_11_v5.1:212576-216517(+) | length=759 | sequence_SO=chromosome | SO=protein_coding;>Tb927.11.840.2 | organism=Trypanosoma_brucei_TREU927 | product=unspecif
Tb927.3.2410_GEDDSDTADEHASVSGK_5	-0.308235	6.57486	-2.72568	0.0253814	0.334508	-3.52084	EQNEQGGAAGRGEDDSDTADEHASVSGKCML	Tb927.3.2410	>Tb927.3.2410 | organism=Trypanosoma_brucei_TREU927 | product=peroxisome assembly protein, putative | location=Tb927_03_v5.1:608797-609693(+) | length=298 | sequence_SO=chromosome | SO=protein_coding
Tb927.10.5880_VVSSGSHLK_6	-0.286475	8.00596	-2.75571	0.0242153	0.331472	-3.52132	GAVERNSLRKVVSSGSHLKSALKPPKADITR	Tb927.10.5880	>Tb927.10.5880 | organism=Trypanosoma_brucei_TREU927 | product=Proteophosphoglycan, putative | location=Tb927_10_v5.1:1471741-1473621(-) | length=626 | sequence_SO=chromosome | SO=protein_coding
Tb927.1.640_TLSSEEEQVEDLR_3	0.319245	4.60145	2.61414	0.030241	0.344698	-3.52236	EQSITVSETSAARTLSSEEEQVEDLRSSNVK	Tb927.1.640	>Tb927.1.640 | organism=Trypanosoma_brucei_TREU927 | product=BRCA2 | location=Tb927_01_v5.1:220599-225545(-) | length=1648 | sequence_SO=chromosome | SO=protein_coding
Tb927.10.5260_VALEDSVRRPLDDHQK_6	0.300546	7.63139	2.74795	0.0245111	0.332875	-3.52301	PINSAEEQQKVALEDSVRRPLDDHQKANISS	Tb927.10.5260	>Tb927.10.5260 | organism=Trypanosoma_brucei_TREU927 | product=hypothetical protein, conserved | location=Tb927_10_v5.1:1313983-1317390(+) | length=1135 | sequence_SO=chromosome | SO=protein_coding;>Tb11.v5.0497 | organism=Trypanosoma_brucei_TREU927 | prod
Tb927.11.550_MPQSPQR_4	-0.406012	7.09433	-2.73805	0.0248944	0.333901	-3.52348	NNAHSNNNNNMRMPQSPQRHGGASMGPGHHQ	Tb927.11.550	>Tb927.11.550 | organism=Trypanosoma_brucei_TREU927 | product=hypothetical protein SCD6.10 | location=Tb927_11_v5.1:138085-138927(-) | length=280 | sequence_SO=chromosome | SO=protein_coding
Tb927.7.6610_SRSSTSGENHSQVTVSSASSR_3	-5.27878	1.00058	-2.4534	0.0389605	0.360969	-3.5238	SSGVQGKRESRNRSRSSTSGENHSQVTVSSA	Tb927.7.6610	>Tb927.7.6610 | organism=Trypanosoma_brucei_TREU927 | product=hypothetical protein, conserved | location=Tb927_07_v5.1:1805183-1807876(-) | length=897 | sequence_SO=chromosome | SO=protein_coding
Tb927.11.1740_WGGESGGSAWGVPGSR_5	0.24099	6.6916	2.72096	0.02557	0.335087	-3.52639	KNPLMQAPPSKWGGESGGSAWGVPGSRLENF	Tb927.11.1740	>Tb927.11.1740 | organism=Trypanosoma_brucei_TREU927 | product=intraflagellar transport protein IFT88 (IFT88) | location=Tb927_11_v5.1:526768-529170(-) | length=800 | sequence_SO=chromosome | SO=protein_coding
Tb927.8.7950_SNVSVEGDANTRK_4	-0.233274	7.66794	-2.7482	0.0245016	0.332875	-3.52799	EQSCKTDQSVMKSNVSVEGDANTRKNSAQTR	Tb927.8.7950	>Tb927.8.7950 | organism=Trypanosoma_brucei_TREU927 | product=hypothetical protein, conserved | location=Tb927_08_v5.1:2338138-2343381(+) | length=1747 | sequence_SO=chromosome | SO=protein_coding
Tb927.3.4720_GLIESIVSQGEK_8	-0.366418	6.97237	-2.73286	0.0250977	0.333901	-3.52995	VSKDKSGKGLIESIVSQGEKSNMGAVPSSIK	Tb927.3.4720	>Tb927.3.4720 | organism=Trypanosoma_brucei_TREU927 | product=dynamin, putative,vacuolar sortin protein 1, putative | location=Tb927_03_v5.1:1333544-1335526(-) | length=660 | sequence_SO=chromosome | SO=protein_coding
Tb927.4.2400_LVPIEDLFASPR_10	-5.33034	1.51776	-2.44604	0.0394154	0.362569	-3.5301	SPLSPKLVPIEDLFASPRTAPAVEAPNRIPI	Tb927.4.2400	>Tb927.4.2400 | organism=Trypanosoma_brucei_TREU927 | product=hypothetical protein, conserved | location=Tb927_04_v5.1:619314-623600(+) | length=1428 | sequence_SO=chromosome | SO=protein_coding
Tb927.6.1460_TTVTLNSIPGPFGDPSSIDYK_17	-5.2048	0.927247	-2.44609	0.0394125	0.362569	-3.53292	TVTLNSIPGPFGDPSSIDYKSHPGEGDTVSH	Tb927.6.1460	>Tb927.6.1460 | organism=Trypanosoma_brucei_TREU927 | product=cyclin 3,mitotic cyclin, putative (CYC3) | location=Tb927_06_v5.1:515365-516642(-) | length=414 | sequence_SO=chromosome | SO=protein_coding
Tb927.11.3510_LVFVTPR_5	5.12856	0.574853	2.448	0.0392939	0.362569	-3.53432	LTGMREGGFSRLVFVTPRLTKVNRGLGNPEV	Tb927.11.3510	>Tb927.11.3510 | organism=Trypanosoma_brucei_TREU927 | product=hypothetical protein, conserved | location=Tb927_11_v5.1:1039134-1041686(+) | length=850 | sequence_SO=chromosome | SO=protein_coding
Tb927.10.13580_EASAPHSNADSEGSETGGNK_16	-0.321558	4.47545	-2.61173	0.0303559	0.344698	-3.53527	EASAPHSNADSEGSETGGNKKTEEAEKANS_	Tb927.10.13580	>Tb927.10.13580 | organism=Trypanosoma_brucei_TREU927 | product=transporter, putative,major facilitator superfamily protein (MFS), putative | location=Tb927_10_v5.1:3319739-3320503(-) | length=254 | sequence_SO=chromosome | SO=protein_coding
Tb927.7.5030_SQHESATHTPVR_1	5.31946	0.928332	2.43981	0.0398049	0.364175	-3.53728	SGHGGKCRKEGNLSRSQHESATHTPVRARGP	Tb927.7.5030	>Tb927.7.5030 | organism=Trypanosoma_brucei_TREU927 | product=hypothetical protein, conserved | location=Tb927_07_v5.1:1326662-1327744(+) | length=360 | sequence_SO=chromosome | SO=protein_coding;>Tb11.v5.0183 | organism=Trypanosoma_brucei_TREU927 | produc
Tb927.7.5030_SQHESATHTPVR_7	5.31946	0.928332	2.43981	0.0398049	0.364175	-3.53728	CRKEGNLSRSQHESATHTPVRARGPRRSTSR	Tb927.7.5030	>Tb927.7.5030 | organism=Trypanosoma_brucei_TREU927 | product=hypothetical protein, conserved | location=Tb927_07_v5.1:1326662-1327744(+) | length=360 | sequence_SO=chromosome | SO=protein_coding;>Tb11.v5.0183 | organism=Trypanosoma_brucei_TREU927 | produc
Tb927.11.15140_STSALLSSLGGK_7	0.275368	5.98508	2.68288	0.0271443	0.336982	-3.53879	GVRRQMSTRSTSALLSSLGGKSSGAMSNTAM	Tb927.11.15140	>Tb927.11.15140 | organism=Trypanosoma_brucei_TREU927 | product=hypothetical protein, conserved | location=Tb927_11_v5.1:4025337-4027043(-) | length=568 | sequence_SO=chromosome | SO=protein_coding
Tb927.4.2080_NNSAGELAHDSNDLGNGENEQRPR_11	0.298956	6.72348	2.71464	0.0258246	0.335725	-3.53942	LRNSRNNSAGELAHDSNDLGNGENEQRPRTR	Tb927.4.2080	>Tb927.4.2080 | organism=Trypanosoma_brucei_TREU927 | product=C2 domain containing protein (CC2D) | location=Tb927_04_v5.1:531161-533881(-) | length=906 | sequence_SO=chromosome | SO=protein_coding
Tb927.3.1620_SGSPASAGGGGDSASSR_3	-0.331056	5.41476	-2.65553	0.0283356	0.340857	-3.54132	CRAVRYSQQLESRSGSPASAGGGGDSASSRV	Tb927.3.1620	>Tb927.3.1620 | organism=Trypanosoma_brucei_TREU927 | product=hypothetical protein, conserved | location=Tb927_03_v5.1:422391-427190(-) | length=1599 | sequence_SO=chromosome | SO=protein_coding
Tb927.7.2300_ADELLHEAAEDSREAADDR_12	0.350064	5.52157	2.65902	0.0281808	0.339904	-3.54172	SNTRADELLHEAAEDSREAADDRGSRGSGIR	Tb927.7.2300	>Tb927.7.2300 | organism=Trypanosoma_brucei_TREU927 | product=Nucleoporin (TbNup132) | location=Tb927_07_v5.1:590215-593826(-) | length=1203 | sequence_SO=chromosome | SO=protein_coding
Tb927.3.1200_EGQNGRPTSAHSDAR_12	-5.46041	1.40821	-2.42878	0.0405044	0.365841	-3.54383	APHREGQNGRPTSAHSDARLWRSAMAWREGE	Tb927.3.1200	>Tb927.3.1200 | organism=Trypanosoma_brucei_TREU927 | product=hypothetical protein, conserved | location=Tb927_03_v5.1:295770-298091(+) | length=773 | sequence_SO=chromosome | SO=protein_coding
Tb927.8.7970_QRDVVPGSR_8	-0.261055	7.3361	-2.73207	0.0251285	0.333901	-3.54452	TMVPIKDKQRDVVPGSRNSASLSKPRLSTQA	Tb927.8.7970	>Tb927.8.7970 | organism=Trypanosoma_brucei_TREU927 | product=hypothetical protein | location=Tb927_08_v5.1:2347985-2349469(+) | length=494 | sequence_SO=chromosome | SO=protein_coding
Tb927.7.1400_GSPPAPELFPSPK_2	0.279645	6.69588	2.7038	0.0262674	0.335871	-3.54713	KSNEVNYSGVETPKGSPPAPELFPSPKPQGE	Tb927.7.1400	>Tb927.7.1400 | organism=Trypanosoma_brucei_TREU927 | product=hypothetical protein, conserved | location=Tb927_07_v5.1:354449-356110(+) | length=553 | sequence_SO=chromosome | SO=protein_coding
Tb927.10.8240_QRESIEELK_4	-0.276488	5.69245	-2.66553	0.027894	0.339904	-3.54876	________MDAKQRESIEELKEQLRGLEEAL	Tb927.10.8240	>Tb927.10.8240 | organism=Trypanosoma_brucei_TREU927 | product=hypothetical protein, conserved | location=Tb927_10_v5.1:2045528-2046652(-) | length=374 | sequence_SO=chromosome | SO=protein_coding
Tb927.11.4030_AVSPHFATPVLSTLWR_3	1.45465	1.84449	2.40709	0.0419151	0.369137	-3.54967	AHIRRRPPSVPDRAVSPHFATPVLSTLWRDM	Tb927.11.4030	>Tb927.11.4030 | organism=Trypanosoma_brucei_TREU927 | product=hypothetical protein, conserved | location=Tb927_11_v5.1:1178385-1183406(+) | length=1673 | sequence_SO=chromosome | SO=protein_coding
Tb927.10.1170_LVQAYRPDFLSK_11	-0.298927	5.57309	-2.66745	0.0278102	0.339904	-3.55016	TNMIRLVQAYRPDFLSKTHLSLAAQFEKESN	Tb927.10.1170	>Tb927.10.1170 | organism=Trypanosoma_brucei_TREU927 | product=intraflagellar transport protein IFT172, putative (IFT172) | location=Tb927_10_v5.1:311528-316771(-) | length=1747 | sequence_SO=chromosome | SO=protein_coding;>Tb11.0560 | organism=Trypanosoma
Tb927.1.4310_GPDSQTTRSEASR_7	-0.465561	5.48017	-2.66475	0.0279284	0.339904	-3.55087	PDAMFRHSRGPDSQTTRSEASRSVRSSSKHS	Tb927.1.4310	>Tb927.1.4310 | organism=Trypanosoma_brucei_TREU927 | product=hypothetical protein, conserved | location=Tb927_01_v5.1:890927-895843(+) | length=1638 | sequence_SO=chromosome | SO=protein_coding
Tb927.10.6590_VVGGETVGSGNDSDPAVHDDNTVPVVSR_13	0.369332	5.00088	2.61939	0.0299924	0.343911	-3.5527	SAKVVGGETVGSGNDSDPAVHDDNTVPVVSR	Tb927.10.6590	>Tb927.10.6590 | organism=Trypanosoma_brucei_TREU927 | product=hypothetical protein, conserved | location=Tb927_10_v5.1:1668732-1670969(+) | length=745 | sequence_SO=chromosome | SO=protein_coding;>Tb11.v5.0568 | organism=Trypanosoma_brucei_TREU927 | produ
Tb927.9.8760_HVDVDERSILNTR_8	0.300434	6.1082	2.67872	0.0273222	0.337484	-3.55285	LTTEPSARHVDVDERSILNTRHSHHRCKRHS	Tb927.9.8760	>Tb927.9.8760 | organism=Trypanosoma_brucei_TREU927 | product=hypothetical protein, conserved | location=Tb927_09_v5.1:1411122-1418096(-) | length=2324 | sequence_SO=chromosome | SO=protein_coding
Tb927.11.5700_RPAYTPR_5	-0.371027	4.13821	-2.56408	0.0327212	0.348122	-3.55351	LTNIFNASQQRRPAYTPRGDTGLNSPPNEAW	Tb927.11.5700	>Tb927.11.5700 | organism=Trypanosoma_brucei_TREU927 | product=hypothetical protein, conserved | location=Tb927_11_v5.1:1608840-1614002(+) | length=1720 | sequence_SO=chromosome | SO=protein_coding
Tb927.11.16890_LSPNAPSNDTGSPVRK_7	0.245206	6.93972	2.71257	0.0259086	0.335725	-3.55421	ADAHSAVGRLSPNAPSNDTGSPVRKFPQPKA	Tb927.11.16890	>Tb927.11.16890 | organism=Trypanosoma_brucei_TREU927 | product=hypothetical protein, conserved | location=Tb927_11_v5.1:4497532-4503711(-) | length=2059 | sequence_SO=chromosome | SO=protein_coding
Tb927.4.4580_NRVHSVPTNLESGK_5	0.391747	7.14208	2.71333	0.0258778	0.335725	-3.55554	SDSDDTTACVRNRVHSVPTNLESGKDVYSDR	Tb927.4.4580	>Tb927.4.4580 | organism=Trypanosoma_brucei_TREU927 | product=hypothetical protein, conserved | location=Tb927_04_v5.1:1263238-1266489(-) | length=1083 | sequence_SO=chromosome | SO=protein_coding
Tb927.11.15140_WETPTRPR_3	-0.303579	5.26758	-2.6445	0.0288314	0.341737	-3.5597	VDRNQYHTEYEGRWETPTRPRRTFDMGVRRQ	Tb927.11.15140	>Tb927.11.15140 | organism=Trypanosoma_brucei_TREU927 | product=hypothetical protein, conserved | location=Tb927_11_v5.1:4025337-4027043(-) | length=568 | sequence_SO=chromosome | SO=protein_coding
Tb927.10.15730_TAPSANAYR_4	-0.267829	6.5333	-2.69652	0.0265691	0.335871	-3.56095	ELLRYCESTANKTAPSANAYRAALRKRFGAP	Tb927.10.15730	>Tb927.10.15730 | organism=Trypanosoma_brucei_TREU927 | product=hypothetical protein, conserved | location=Tb927_10_v5.1:3871247-3881629(+) | length=3460 | sequence_SO=chromosome | SO=protein_coding
Tb11.v5.0194_YSPTTSALDGFADSSR_6	0.31685	4.11247	2.54943	0.0334852	0.348601	-3.56586	VSDPYPHPVRYSPTTSALDGFADSSRFTPNL	Tb11.v5.0194	>Tb11.v5.0194 | organism=Trypanosoma_brucei_TREU927 | product=hypothetical protein, conserved | location=Tb927_11_bin_v5.1:275010-279455(-) | length=1481 | sequence_SO=random_sequence | SO=protein_coding;>Tb927.10.6000 | organism=Trypanosoma_brucei_TREU927
Tb927.8.5710_ASEEGSQVR_6	-0.361289	5.667	-2.66186	0.0280554	0.339904	-3.56601	KHKRKPSASRASEEGSQVRAASVDSSSARSQ	Tb927.8.5710	>Tb927.8.5710 | organism=Trypanosoma_brucei_TREU927 | product=recombination initiation protein NBS1, putative | location=Tb927_08_v5.1:1687940-1691349(+) | length=918 | sequence_SO=chromosome | SO=protein_coding
Tb927.11.1360_ETAVTPSNTDIRPILSIR_7	-0.380101	5.69731	-2.66053	0.0281138	0.339904	-3.56668	YTARCFSTRETAVTPSNTDIRPILSIRERAE	Tb927.11.1360	>Tb927.11.1360 | organism=Trypanosoma_brucei_TREU927 | product=hypothetical protein, conserved | location=Tb927_11_v5.1:394933-396639(+) | length=568 | sequence_SO=chromosome | SO=protein_coding
Tb927.11.1360_ETAVTPSNTDIRPILSIR_16	-0.380101	5.69731	-2.66053	0.0281138	0.339904	-3.56668	ETAVTPSNTDIRPILSIRERAEDPQPIPDVL	Tb927.11.1360	>Tb927.11.1360 | organism=Trypanosoma_brucei_TREU927 | product=hypothetical protein, conserved | location=Tb927_11_v5.1:394933-396639(+) | length=568 | sequence_SO=chromosome | SO=protein_coding
Tb927.8.7090_LEHSLLETPEEAASVDADTSSVASTLDR_14	4.46722	-0.743691	2.45555	0.0388284	0.360969	-3.56759	ARLEHSLLETPEEAASVDADTSSVASTLDRG	Tb927.8.7090	>Tb927.8.7090 | organism=Trypanosoma_brucei_TREU927 | product=hypothetical protein, conserved | location=Tb927_08_v5.1:2037964-2040594(+) | length=876 | sequence_SO=chromosome | SO=protein_coding
Tb927.10.14700_GGSSPSFLEIAR_4	-0.392014	5.74283	-2.64959	0.0286015	0.340857	-3.5693	KVRVPPSNAWARGGSSPSFLEIARGKNEVVV	Tb927.10.14700	>Tb927.10.14700 | organism=Trypanosoma_brucei_TREU927 | product=hypothetical protein, conserved | location=Tb927_10_v5.1:3590505-3591533(-) | length=342 | sequence_SO=chromosome | SO=protein_coding
Tb927.11.7650_WADSSLNEIPETPPESGGAGGK_5	-0.320606	5.96329	-2.6626	0.0280225	0.339904	-3.57175	QPRRTVQSPARWADSSLNEIPETPPESGGAG	Tb927.11.7650	>Tb927.11.7650 | organism=Trypanosoma_brucei_TREU927 | product=hypothetical protein | location=Tb927_11_v5.1:2167840-2169282(-) | length=480 | sequence_SO=chromosome | SO=protein_coding;>Tb11.0350 | organism=Trypanosoma_brucei_TREU927 | product=hypothetica
Tb927.7.3000_AASPSGAFK_3	-0.270813	6.78983	-2.69414	0.0266686	0.335871	-3.57274	VQLSRGRAASGGRAASPSGAFKSNNSSKCGM	Tb927.7.3000	>Tb927.7.3000 | organism=Trypanosoma_brucei_TREU927 | product=kinesin, putative | location=Tb927_07_v5.1:752946-757423(+) | length=1342 | sequence_SO=chromosome | SO=protein_coding
Tb927.10.5910_AGSATPIK_3	-0.263829	6.54409	-2.69039	0.0268262	0.335871	-3.57339	TPASSGLANERRRAGSATPIKRSSVKSCFFE	Tb927.10.5910	>Tb927.10.5910 | organism=Trypanosoma_brucei_TREU927 | product=hypothetical protein, conserved | location=Tb927_10_v5.1:1479530-1481800(-) | length=756 | sequence_SO=chromosome | SO=protein_coding
Tb927.9.7110_MASEEQLK_3	-0.262528	5.29064	-2.63413	0.0293052	0.341737	-3.57526	PPCTDPTPDEQYRMASEEQLKKMEKKDQKAP	Tb927.9.7110	>Tb927.9.7110 | organism=Trypanosoma_brucei_TREU927 | product=unspecified product | location=Tb927_09_v5.1:1154238-1155125(+) | length=295 | sequence_SO=chromosome | SO=protein_coding
Tb927.4.3330_NASTSSVTNAVK_6	-0.229271	8.84146	-2.7148	0.0258183	0.335725	-3.57543	STRTVGDSSKNASTSSVTNAVKDPNVTLSRA	Tb927.4.3330	>Tb927.4.3330 | organism=Trypanosoma_brucei_TREU927 | product=hypothetical protein, conserved | location=Tb927_04_v5.1:870197-870764(-) | length=183 | sequence_SO=chromosome | SO=protein_coding
Tb927.5.2090_NAASSAAVSSNSEDGGSAASEK_12	-0.324393	3.88185	-2.52201	0.0349638	0.349779	-3.58415	EALKNAASSAAVSSNSEDGGSAASEKEVAKL	Tb927.5.2090	>Tb927.5.2090 | organism=Trypanosoma_brucei_TREU927 | product=kinesin, putative | location=Tb927_05_v5.1:716520-719786(-) | length=1088 | sequence_SO=chromosome | SO=protein_coding
Tb927.5.3660_GSSLESTTDVIK_6	-0.270617	5.36091	-2.62937	0.0295254	0.342798	-3.58456	DAELAGVEGRGSSLESTTDVIKGASTSFSVF	Tb927.5.3660	>Tb927.5.3660 | organism=Trypanosoma_brucei_TREU927 | product=hypothetical protein, conserved | location=Tb927_05_v5.1:1205364-1206854(+) | length=496 | sequence_SO=chromosome | SO=protein_coding
Tb927.7.4910_GHHLSGSTPPAR_8	0.248015	7.03045	2.69497	0.0266341	0.335871	-3.58456	LRAIVDGRGHHLSGSTPPARSFHPQVLYKNC	Tb927.7.4910	>Tb927.7.4910 | organism=Trypanosoma_brucei_TREU927 | product=hypothetical protein, conserved | location=Tb927_07_v5.1:1294355-1295464(-) | length=369 | sequence_SO=chromosome | SO=protein_coding;>Tb11.v5.0172 | organism=Trypanosoma_brucei_TREU927 | produc
Tb927.8.4830_LQGTSINSPVLPSGDTPIGK_16	0.948703	4.25026	2.52239	0.0349429	0.349779	-3.58635	LQGTSINSPVLPSGDTPIGKRQRNETERQQD	Tb927.8.4830	>Tb927.8.4830 | organism=Trypanosoma_brucei_TREU927 | product=U1 small nuclear ribonucleoprotein, putative (RBP24 U170K) | location=Tb927_08_v5.1:1424810-1425646(-) | length=278 | sequence_SO=chromosome | SO=protein_coding
Tb927.6.3710_TFATATSAR_7	-0.343507	6.19725	-2.66628	0.0278614	0.339904	-3.58713	ESSVTQSVRTFATATSARERPSFLRPVRPVA	Tb927.6.3710	>Tb927.6.3710 | organism=Trypanosoma_brucei_TREU927 | product=hypothetical protein, conserved | location=Tb927_06_v5.1:1105138-1107294(-) | length=718 | sequence_SO=chromosome | SO=protein_coding
Tb927.3.2660_HSVSETPSE_8	-0.312565	6.25071	-2.6664	0.0278561	0.339904	-3.59015	KQNKKSNRHSVSETPSE______________	Tb927.3.2660	>Tb927.3.2660 | organism=Trypanosoma_brucei_TREU927 | product=hypothetical protein, conserved | location=Tb927_03_v5.1:675096-677285(-) | length=729 | sequence_SO=chromosome | SO=protein_coding
Tb927.10.5240_GATESNDEINETK_5	-0.263066	6.54718	-2.67747	0.0273759	0.337484	-3.59068	GVGLRKLVMHRGATESNDEINETKATIEVCM	Tb927.10.5240	>Tb927.10.5240 | organism=Trypanosoma_brucei_TREU927 | product=predicted nucleotide-binding protein | location=Tb927_10_v5.1:1297252-1302360(+) | length=1702 | sequence_SO=chromosome | SO=protein_coding;>Tb11.v5.0233 | organism=Trypanosoma_brucei_TREU927 |
Tb927.8.1050_AGVTSPNPR_5	-0.255836	6.26397	-2.65925	0.0281705	0.339904	-3.59329	KEGNSNAVDGRAGVTSPNPRIPQPCRP____	Tb927.8.1050	>Tb927.8.1050 | organism=Trypanosoma_brucei_TREU927 | product=hypothetical protein, conserved | location=Tb927_08_v5.1:329096-337057(-) | length=2653 | sequence_SO=chromosome | SO=protein_coding
Tb927.6.4460_AVGTVGTSAASGAK_11	-0.251497	7.21566	-2.69444	0.0266561	0.335871	-3.59437	NYVKRAVGTVGTSAASGAKE___________	Tb927.6.4460	>Tb927.6.4460 | organism=Trypanosoma_brucei_TREU927 | product=S-adenosylmethionine decarboxylase (AdoMetDC) | location=Tb927_06_v5.1:1250502-1251614(-) | length=370 | sequence_SO=chromosome | SO=protein_coding;>Tb927.6.4410 | organism=Trypanosoma_brucei_TR
Tb927.3.1900_TDDEPTADTTK_1	-0.265262	8.50852	-2.70574	0.0261878	0.335871	-3.59484	SSRKSERSGREGREKTDDEPTADTTKNDYGD	Tb927.3.1900	>Tb927.3.1900 | organism=Trypanosoma_brucei_TREU927 | product=hypothetical protein, conserved | location=Tb927_03_v5.1:493707-496310(-) | length=867 | sequence_SO=chromosome | SO=protein_coding;>Tb11.v5.0664 | organism=Trypanosoma_brucei_TREU927 | product=
Tb927.11.7770_SPLVVGSSK_1	-0.272286	7.38199	-2.69814	0.0265018	0.335871	-3.59774	TNATGHSGVLVAIARSPLVVGSSKSSVFDRY	Tb927.11.7770	>Tb927.11.7770 | organism=Trypanosoma_brucei_TREU927 | product=oxidoreductase-like protein | location=Tb927_11_v5.1:2200752-2203331(-) | length=859 | sequence_SO=chromosome | SO=protein_coding
Tb927.8.4320_SFLPAFVGPGK_1	0.294902	7.36139	2.69068	0.0268141	0.335871	-3.59966	MLEIQRRRRRLRRQRSFLPAFVGPGKPGAAQ	Tb927.8.4320	>Tb927.8.4320 | organism=Trypanosoma_brucei_TREU927 | product=hypothetical protein, conserved | location=Tb927_08_v5.1:1279977-1285816(-) | length=1466 | sequence_SO=chromosome | SO=protein_coding
Tb927.11.16890_VHEPSSVR_6	0.499755	3.0572	2.42819	0.0405417	0.365841	-3.60642	SSTVVSGHHRVHEPSSVRGGLEGVPFMRRSL	Tb927.11.16890	>Tb927.11.16890 | organism=Trypanosoma_brucei_TREU927 | product=hypothetical protein, conserved | location=Tb927_11_v5.1:4497532-4503711(-) | length=2059 | sequence_SO=chromosome | SO=protein_coding
Tb927.11.1740_RATVGLGDK_3	0.598381	7.34741	2.68574	0.0270228	0.336982	-3.60726	PTSAAPGAATAGRRATVGLGDKSTLSGADED	Tb927.11.1740	>Tb927.11.1740 | organism=Trypanosoma_brucei_TREU927 | product=intraflagellar transport protein IFT88 (IFT88) | location=Tb927_11_v5.1:526768-529170(-) | length=800 | sequence_SO=chromosome | SO=protein_coding
Tb927.11.6620_DRGADSTGSYASPSR_12	-0.292008	6.47878	-2.65832	0.0282119	0.339904	-3.61174	SRRRDRGADSTGSYASPSRSWGRHDYRGRGD	Tb927.11.6620	>Tb927.11.6620 | organism=Trypanosoma_brucei_TREU927 | product=nucleic acid binding protein, putative | location=Tb927_11_v5.1:1868175-1870074(-) | length=422 | sequence_SO=chromosome | SO=protein_coding
Tb927.1.690_SFAGNSEILAQHPSR_1	0.304376	4.99012	2.58169	0.0318257	0.34811	-3.61277	SLQRKAGQMLVQFGKSFAGNSEILAQHPSRE	Tb927.1.690	>Tb927.1.690 | organism=Trypanosoma_brucei_TREU927 | product=hypothetical protein, conserved | location=Tb927_01_v5.1:230797-231528(-) | length=243 | sequence_SO=chromosome | SO=protein_coding
Tb927.8.610_DGITQGGRPVSFNASGGTSSR_15	0.284459	6.20567	2.64256	0.0289193	0.341737	-3.61288	RDGITQGGRPVSFNASGGTSSRGNSLGAVAV	Tb927.8.610	>Tb927.8.610 | organism=Trypanosoma_brucei_TREU927 | product=hypothetical protein, conserved | location=Tb927_08_v5.1:171661-174306(-) | length=881 | sequence_SO=chromosome | SO=protein_coding
Tb927.10.1070_IGEGSYGVVFR_5	-0.405723	4.0444	-2.51132	0.035558	0.349779	-3.61484	_MGSRYERLQKIGEGSYGVVFRARDVTTGTI	Tb927.10.1070	>Tb927.10.1070 | organism=Trypanosoma_brucei_TREU927 | product=cell division protein kinase 2 homolog 1,cdc2- like protein kinase (CRK1) | location=Tb927_10_v5.1:288172-289077(-) | length=301 | sequence_SO=chromosome | SO=protein_coding
Tb927.10.3820_LQYANSTINSDK_10	-0.335507	3.61739	-2.47603	0.0375937	0.356548	-3.62125	ARPRYRLQYANSTINSDKDGAYGSGFTPRDA	Tb927.10.3820	>Tb927.10.3820 | organism=Trypanosoma_brucei_TREU927 | product=hypothetical protein, conserved | location=Tb927_10_v5.1:1004326-1010769(-) | length=2147 | sequence_SO=chromosome | SO=protein_coding
Tb927.4.3330_NASTSSVTNAVK_3	-0.241612	6.41736	-2.64784	0.0286802	0.341107	-3.62131	ASASTRTVGDSSKNASTSSVTNAVKDPNVTL	Tb927.4.3330	>Tb927.4.3330 | organism=Trypanosoma_brucei_TREU927 | product=hypothetical protein, conserved | location=Tb927_04_v5.1:870197-870764(-) | length=183 | sequence_SO=chromosome | SO=protein_coding
Tb927.7.920_TVSQTYLAAQVEK_5	-0.283769	4.74554	-2.55953	0.0329565	0.348122	-3.62232	ETLYQSTERGKTVSQTYLAAQVEKEINRTLD	Tb927.7.920	>Tb927.7.920 | organism=Trypanosoma_brucei_TREU927 | product=dynein heavy chain, putative | location=Tb927_07_v5.1:215637-228696(-) | length=4112 | sequence_SO=chromosome | SO=protein_coding;>Tb11.v5.0698 | organism=Trypanosoma_brucei_TREU927 | product=dyn
Tb927.11.16790_LAAPSLDAETTDKVDSAESK_16	0.434736	5.76639	2.61397	0.0302494	0.344698	-3.6237	LAAPSLDAETTDKVDSAESKNTTMGVSSEVV	Tb927.11.16790	>Tb927.11.16790 | organism=Trypanosoma_brucei_TREU927 | product=mitogen-activated protein kinase (ECK1) | location=Tb927_11_v5.1:4467249-4469222(-) | length=657 | sequence_SO=chromosome | SO=protein_coding
Tb927.10.12330_QADGTAEADRHSSHSVDGR_12	-0.248371	8.41485	-2.6879	0.0269314	0.336733	-3.62477	DRVKQADGTAEADRHSSHSVDGRDQADGKHD	Tb927.10.12330	>Tb927.10.12330 | organism=Trypanosoma_brucei_TREU927 | product=zinc finger protein family member, putative (ZC3H34) | location=Tb927_10_v5.1:2992296-2992904(-) | length=202 | sequence_SO=chromosome | SO=protein_coding
Tb927.8.5830_DGSVFVAQYDISAVEAPTEEGESEK_23	0.309432	6.4454	2.64383	0.0288616	0.341737	-3.62633	QYDISAVEAPTEEGESEKGNEDAGEGEGGDD	Tb927.8.5830	>Tb927.8.5830 | organism=Trypanosoma_brucei_TREU927 | product=hypothetical protein, conserved | location=Tb927_08_v5.1:1713778-1714812(+) | length=344 | sequence_SO=chromosome | SO=protein_coding
Tb927.2.6050_MNAPAAAVVEGSTIK_12	-0.315611	5.52764	-2.60847	0.0305119	0.344747	-3.62823	PNMRMNAPAAAVVEGSTIKFENDLAATKNGS	Tb927.2.6050	>Tb927.2.6050 | organism=Trypanosoma_brucei_TREU927 | product=beta prime COP protein | location=Tb927_02_v5.1:1092946-1095501(+) | length=851 | sequence_SO=chromosome | SO=protein_coding
Tb927.2.6050_MNAPAAAVVEGSTIK_13	-0.315611	5.52764	-2.60847	0.0305119	0.344747	-3.62823	NMRMNAPAAAVVEGSTIKFENDLAATKNGSA	Tb927.2.6050	>Tb927.2.6050 | organism=Trypanosoma_brucei_TREU927 | product=beta prime COP protein | location=Tb927_02_v5.1:1092946-1095501(+) | length=851 | sequence_SO=chromosome | SO=protein_coding
Tb927.6.3020_TSQTLGR_1	-0.348995	5.60776	-2.61105	0.0303884	0.344698	-3.6283	ASTPVPQGANHSSTRTSQTLGRIPSANSHTM	Tb927.6.3020	>Tb927.6.3020 | organism=Trypanosoma_brucei_TREU927 | product=hypothetical protein, conserved | location=Tb927_06_v5.1:898968-899834(+) | length=288 | sequence_SO=chromosome | SO=protein_coding
Tb927.2.5860_SEVEPSLAASLK_1	-0.230985	8.21669	-2.68501	0.0270537	0.336982	-3.63025	ISMMPADIREAGMSKSEVEPSLAASLKYGKC;ISMVPADIREAGMSKSEVEPSLAASLKCGKC	Tb927.2.5860	>Tb927.2.5860 | organism=Trypanosoma_brucei_TREU927 | product=hypothetical protein, conserved | location=Tb927_02_v5.1:1059596-1063324(+) | length=1242 | sequence_SO=chromosome | SO=protein_coding;>Tb927.2.5870 | organism=Trypanosoma_brucei_TREU927 | produ
Tb927.11.4160_FANSNLR_4	-0.271942	6.20918	-2.63683	0.029181	0.341737	-3.63068	RLGGLAMNIGARFANSNLRGSDSSCDPFEVC	Tb927.11.4160	>Tb927.11.4160 | organism=Trypanosoma_brucei_TREU927 | product=predicted C2 domain protein | location=Tb927_11_v5.1:1212799-1216506(-) | length=1235 | sequence_SO=chromosome | SO=protein_coding
Tb927.9.4420_GDESDARHSLPK_9	-0.286035	7.82724	-2.683	0.0271393	0.336982	-3.63104	CTPLLARGDESDARHSLPKSDEKHLQELKRF	Tb927.9.4420	>Tb927.9.4420 | organism=Trypanosoma_brucei_TREU927 | product=hypothetical protein, conserved | location=Tb927_09_v5.1:826128-827375(+) | length=415 | sequence_SO=chromosome | SO=protein_coding
Tb11.v5.0365_FGTRENSK_7	-0.275607	6.11922	-2.63318	0.0293488	0.341737	-3.63331	DANSQVDERFGTRENSKGSARRSEATDTSAV	Tb11.v5.0365	>Tb11.v5.0365 | organism=Trypanosoma_brucei_TREU927 | product=hypothetical protein, conserved | location=Tb927_11_bin_v5.1:1223367-1225607(-) | length=746 | sequence_SO=random_sequence | SO=protein_coding
Tb11.v5.0365_FGTRENSK_3	-0.275607	6.11922	-2.63318	0.0293488	0.341737	-3.63331	CGALDANSQVDERFGTRENSKGSARRSEATD	Tb11.v5.0365	>Tb11.v5.0365 | organism=Trypanosoma_brucei_TREU927 | product=hypothetical protein, conserved | location=Tb927_11_bin_v5.1:1223367-1225607(-) | length=746 | sequence_SO=random_sequence | SO=protein_coding
Tb927.10.2950_VLSGGTMGSPR_3	-0.312281	6.81796	-2.65831	0.0282122	0.339904	-3.63485	ENDNERVESVSVKVLSGGTMGSPRAVSPRRR	Tb927.10.2950	>Tb927.10.2950 | organism=Trypanosoma_brucei_TREU927 | product=hypothetical protein, conserved | location=Tb927_10_v5.1:766784-772387(+) | length=1867 | sequence_SO=chromosome | SO=protein_coding
Tb927.10.2950_FNTEASSSGELASPR_7	0.289681	5.06427	2.56911	0.0324628	0.348122	-3.63635	YADLERMDRFNTEASSSGELASPRGFRELLS	Tb927.10.2950	>Tb927.10.2950 | organism=Trypanosoma_brucei_TREU927 | product=hypothetical protein, conserved | location=Tb927_10_v5.1:766784-772387(+) | length=1867 | sequence_SO=chromosome | SO=protein_coding
Tb927.11.3500_VQPPSSNDPLGSSNPKK_13	0.276479	6.90467	2.65458	0.028378	0.340857	-3.63722	RIRVQPPSSNDPLGSSNPKKRKEGTKQKRVA	Tb927.11.3500	>Tb927.11.3500 | organism=Trypanosoma_brucei_TREU927 | product=hypothetical protein, conserved | location=Tb927_11_v5.1:1035340-1038393(+) | length=1017 | sequence_SO=chromosome | SO=protein_coding
Tb927.8.1050_DGLWSSK_5	-0.294781	5.21052	-2.57948	0.0319367	0.34811	-3.64038	VSFTDADEQPKDGLWSSKSLVPPLKRRPKQS	Tb927.8.1050	>Tb927.8.1050 | organism=Trypanosoma_brucei_TREU927 | product=hypothetical protein, conserved | location=Tb927_08_v5.1:329096-337057(-) | length=2653 | sequence_SO=chromosome | SO=protein_coding
Tb927.11.15800_EVEDPSLLTSATAHTIK_9	-0.298685	6.43797	-2.63662	0.0291907	0.341737	-3.64062	QRQQAIREVEDPSLLTSATAHTIKVSTPSRE	Tb927.11.15800	>Tb927.11.15800 | organism=Trypanosoma_brucei_TREU927 | product=hypothetical protein, conserved | location=Tb927_11_v5.1:4180926-4183307(-) | length=793 | sequence_SO=chromosome | SO=protein_coding
Tb927.8.2380_DETSSGMR_5	0.326321	4.45074	2.52751	0.0346622	0.349779	-3.6428	QRENTAQMLSRDETSSGMRHEEQAIIRGDII	Tb927.8.2380	>Tb927.8.2380 | organism=Trypanosoma_brucei_TREU927 | product=ABC transporter, putative | location=Tb927_08_v5.1:713071-716547(+) | length=1158 | sequence_SO=chromosome | SO=protein_coding
Tb927.11.2140_AVPASLLLFQR_5	-0.366822	3.97782	-2.49489	0.0364916	0.353312	-3.64335	ESAPVEPRKSKAVPASLLLFQRFSKKVTEEP	Tb927.11.2140	>Tb927.11.2140 | organism=Trypanosoma_brucei_TREU927 | product=hypothetical protein, conserved | location=Tb927_11_v5.1:607583-610924(+) | length=1113 | sequence_SO=chromosome | SO=protein_coding
Tb927.2.5950_IIGSSPSPR_4	-0.332606	5.31854	-2.58653	0.031584	0.34811	-3.64354	PGSKTQASSSGRIIGSSPSPRGDKKAIVEPL	Tb927.2.5950	>Tb927.2.5950 | organism=Trypanosoma_brucei_TREU927 | product=hypothetical protein, conserved | location=Tb927_02_v5.1:1080291-1081883(+) | length=530 | sequence_SO=chromosome | SO=protein_coding
Tb927.11.12430_SHNSTDLDR_4	-0.368684	3.69369	-2.45851	0.0386477	0.359876	-3.64404	AALRTLVTNSGRSHNSTDLDREEVRRLPDGG	Tb927.11.12430	>Tb927.11.12430 | organism=Trypanosoma_brucei_TREU927 | product=cell division cycle phosphatase 14, putative | location=Tb927_11_v5.1:3327039-3329495(+) | length=818 | sequence_SO=chromosome | SO=protein_coding
Tb927.2.5870_GGESFPLVAVQALASR_4	0.583837	2.03053	2.33992	0.0466043	0.381862	-3.64674	LLEVLKNCSSSRGGESFPLVAVQALASRQSE	Tb927.2.5870	>Tb927.2.5870 | organism=Trypanosoma_brucei_TREU927 | product=hypothetical protein, conserved | location=Tb927_02_v5.1:1063364-1069342(+) | length=1992 | sequence_SO=chromosome | SO=protein_coding
Tb927.10.11340_NHSDNDEDVTR_3	-0.59754	5.43554	-2.59159	0.0313337	0.347311	-3.64736	NFSNRYAIENDNKNHSDNDEDVTRIYSYNEV	Tb927.10.11340	>Tb927.10.11340 | organism=Trypanosoma_brucei_TREU927 | product=hypothetical protein, conserved | location=Tb927_10_v5.1:2765916-2770076(+) | length=1386 | sequence_SO=chromosome | SO=protein_coding
Tb927.6.3110_SFPLVAEGPQVR_1	-0.268468	5.24145	-2.57994	0.0319137	0.34811	-3.6485	LDLSQVVVKSKRHTRSFPLVAEGPQVRCPVL	Tb927.6.3110	>Tb927.6.3110 | organism=Trypanosoma_brucei_TREU927 | product=protein kinase, putative,cdc2-related kinase, putative (CRK11) | location=Tb927_06_v5.1:919976-921295(+) | length=439 | sequence_SO=chromosome | SO=protein_coding
Tb927.6.3670_LNAEGSTK_6	0.380602	5.12456	2.56352	0.0327499	0.348122	-3.65024	LERKRVNSEKLNAEGSTKVVNPLSSASSGAT	Tb927.6.3670	>Tb927.6.3670 | organism=Trypanosoma_brucei_TREU927 | product=paraflagellar rod component, putative (PFC8) | location=Tb927_06_v5.1:1090477-1100145(-) | length=3222 | sequence_SO=chromosome | SO=protein_coding
Tb927.5.3370_RSSVSHLAR_2	5.00364	0.62259	2.32851	0.0474517	0.3843	-3.65534	SSQRRMSIGADLRRRSSVSHLARRETYSTDE	Tb927.5.3370	>Tb927.5.3370 | organism=Trypanosoma_brucei_TREU927 | product=hypothetical protein | location=Tb927_05_v5.1:1123860-1125560(-) | length=566 | sequence_SO=chromosome | SO=protein_coding
Tb927.11.15990_HEGRPLDIIVFGNSQSR_14	0.267807	6.15251	2.61139	0.0303723	0.344698	-3.6557	LRHEGRPLDIIVFGNSQSRSSANAVPASSVS	Tb927.11.15990	>Tb927.11.15990 | organism=Trypanosoma_brucei_TREU927 | product=nucleoporin Nup109 (TbNup109) | location=Tb927_11_v5.1:4233647-4236652(-) | length=1001 | sequence_SO=chromosome | SO=protein_coding
Tb927.10.11580_AGSLVPK_3	-0.314415	5.78871	-2.59778	0.03103	0.346377	-3.65794	GEQAASVEENVGKAGSLVPKRSFIVERRNKP	Tb927.10.11580	>Tb927.10.11580 | organism=Trypanosoma_brucei_TREU927 | product=predicted WD40 repeat protein | location=Tb927_10_v5.1:2821034-2826025(+) | length=1663 | sequence_SO=chromosome | SO=protein_coding
Tb927.7.7250_LASLPGPAVK_3	-0.28591	6.316	-2.62471	0.0297423	0.342987	-3.65794	GIRDAVRPLDAVRLASLPGPAVKNYILAPQT	Tb927.7.7250	>Tb927.7.7250 | organism=Trypanosoma_brucei_TREU927 | product=hypothetical protein, conserved | location=Tb927_07_v5.1:2088449-2092402(-) | length=1317 | sequence_SO=chromosome | SO=protein_coding
Tb927.11.1090_SFLDPMPEGVPLSELGLDK_13	0.521629	3.28775	2.41353	0.0414912	0.367511	-3.65802	DSRSFLDPMPEGVPLSELGLDKDEKFSTMEE	Tb927.11.1090	>Tb927.11.1090 | organism=Trypanosoma_brucei_TREU927 | product=calpain-like protein, putative,cytoskeleton assocociated protein, putative | location=Tb927_11_v5.1:279190-296707(+) | length=5837 | sequence_SO=chromosome | SO=protein_coding;>Tb927.11.1100 |
Tb927.10.4940_EDQSVFVGFTSK_10	0.319108	6.96124	2.64249	0.0289226	0.341737	-3.65883	MTAVSREDQSVFVGFTSKLCDRNQSTTWSRA	Tb927.10.4940	>Tb927.10.4940 | organism=Trypanosoma_brucei_TREU927 | product=Nuclear Dbf2-related kinase (PK50) | location=Tb927_10_v5.1:1228896-1230211(-) | length=437 | sequence_SO=chromosome | SO=protein_coding;>Tb11.v5.0596 | organism=Trypanosoma_brucei_TREU927 | pr
Tb927.1.1310_LRPSQLTLYPTGDGTEK_4	0.283554	5.86713	2.5948	0.0311756	0.347311	-3.65883	TGVKPVVSHKTKLRPSQLTLYPTGDGTEKWH	Tb927.1.1310	>Tb927.1.1310 | organism=Trypanosoma_brucei_TREU927 | product=hypothetical protein, conserved | location=Tb927_01_v5.1:339557-340849(+) | length=430 | sequence_SO=chromosome | SO=protein_coding;>Tb11.v5.0372 | organism=Trypanosoma_brucei_TREU927 | product=
Tb927.9.6430_REEGVETSPK_7	0.291064	5.40153	2.5748	0.0321729	0.348122	-3.65966	FDRFDNPTKREEGVETSPKLPLRPMQVYFRN	Tb927.9.6430	>Tb927.9.6430 | organism=Trypanosoma_brucei_TREU927 | product=Rab geranylgeranyl transferase component A, putative | location=Tb927_09_v5.1:1055028-1057949(+) | length=973 | sequence_SO=chromosome | SO=protein_coding
Tb927.9.11070_ADSETDNGDNSLR_5	-0.39436	5.24327	-2.57111	0.0323603	0.348122	-3.6623	_MVIRPATRKRADSETDNGDNSLRKRSRVYL	Tb927.9.11070	>Tb927.9.11070 | organism=Trypanosoma_brucei_TREU927 | product=predicted zinc finger protein | location=Tb927_09_v5.1:1745975-1747960(-) | length=661 | sequence_SO=chromosome | SO=protein_coding
Tb927.7.6340_VSIELFPDIR_2	5.05251	0.565001	2.31965	0.0481202	0.388277	-3.66265	VREFLESQGVRNARVSIELFPDIRGVNGSRN	Tb927.7.6340	>Tb927.7.6340 | organism=Trypanosoma_brucei_TREU927 | product=hypothetical protein, conserved | location=Tb927_07_v5.1:1722055-1723383(-) | length=442 | sequence_SO=chromosome | SO=protein_coding
Tb927.3.5320_EYVDVEETSIPFSEPEAGRR_9	0.389368	5.60569	2.582	0.0318101	0.34811	-3.66302	LHTENSREYVDVEETSIPFSEPEAGRRDEAN	Tb927.3.5320	>Tb927.3.5320 | organism=Trypanosoma_brucei_TREU927 | product=hypothetical protein, conserved | location=Tb927_03_v5.1:1495758-1497300(+) | length=394 | sequence_SO=chromosome | SO=protein_coding
Tb927.4.3150_ESGETTSPNGLAR_7	0.269616	5.36861	2.56085	0.0328877	0.348122	-3.66308	QLEGSQRTKESGETTSPNGLARHIDGEAWNA	Tb927.4.3150	>Tb927.4.3150 | organism=Trypanosoma_brucei_TREU927 | product=hypothetical protein, conserved | location=Tb927_04_v5.1:827846-828877(+) | length=343 | sequence_SO=chromosome | SO=protein_coding
Tb927.8.2590_RYSTAPTVEAR_3	-0.266348	5.75924	-2.59226	0.0313007	0.347311	-3.66621	AVNGLLRHPSAQRRYSTAPTVEARPSGVMSR	Tb927.8.2590	>Tb927.8.2590 | organism=Trypanosoma_brucei_TREU927 | product=hypothetical protein, conserved | location=Tb927_08_v5.1:762449-764086(+) | length=545 | sequence_SO=chromosome | SO=protein_coding
Tb927.3.2950_ESSQSLTETFDFGR_2	0.5019	3.06546	2.3896	0.0430887	0.370331	-3.66745	_______MVVGAVKESSQSLTETFDFGRNSR	Tb927.3.2950	>Tb927.3.2950 | organism=Trypanosoma_brucei_TREU927 | product=ribonuclease inhibitor- like protein | location=Tb927_03_v5.1:759965-762244(-) | length=759 | sequence_SO=chromosome | SO=protein_coding
Tb927.3.5020_NRQDSNSPGGGK_5	-0.322414	5.17176	-2.56589	0.0326276	0.348122	-3.66935	EVDARARREGKNRQDSNSPGGGKSVLAVIGG	Tb927.3.5020	>Tb927.3.5020 | organism=Trypanosoma_brucei_TREU927 | product=hypothetical protein, conserved | location=Tb927_03_v5.1:1408124-1412365(+) | length=1413 | sequence_SO=chromosome | SO=protein_coding
Tb927.11.9290_RASSSTLTGPQK_3	-0.247842	7.15305	-2.64159	0.0289636	0.341737	-3.67336	RDRSGGARPSPRRRASSSTLTGPQKNRTLER	Tb927.11.9290	>Tb927.11.9290 | organism=Trypanosoma_brucei_TREU927 | product=hypothetical protein, conserved | location=Tb927_11_v5.1:2550418-2552709(+) | length=763 | sequence_SO=chromosome | SO=protein_coding
Tb927.7.2950_ESGESGTDESSDGNDNAGGGVSQPLR_5	0.485651	4.99458	2.53475	0.0342686	0.349551	-3.67524	MLGLHFGAVLRESGESGTDESSDGNDNAGGG	Tb927.7.2950	>Tb927.7.2950 | organism=Trypanosoma_brucei_TREU927 | product=hypothetical protein, conserved | location=Tb927_07_v5.1:740636-742648(+) | length=670 | sequence_SO=chromosome | SO=protein_coding
Tb927.7.6430_GMGLAYPTVPGGSDVADADATPHAGAGER_13	0.321841	5.73755	2.5811	0.0318552	0.34811	-3.67525	VNKGMGLAYPTVPGGSDVADADATPHAGAGE	Tb927.7.6430	>Tb927.7.6430 | organism=Trypanosoma_brucei_TREU927 | product=hypothetical protein | location=Tb927_07_v5.1:1742767-1743372(-) | length=201 | sequence_SO=chromosome | SO=protein_coding
Tb927.11.12450.1_VGTASLQSVPGGTHLDLQK_3	-0.382789	6.60907	-2.62189	0.0298748	0.342987	-3.67684	SSSMSPVTARLARVGTASLQSVPGGTHLDLQ	Tb927.11.12450.1	>Tb927.11.12450.1 | organism=Trypanosoma_brucei_TREU927 | product=unspecified product | location=Tb927_11_v5.1:3332809-3335153(+) | length=544 | sequence_SO=chromosome | SO=protein_coding;>Tb927.11.12450.2 | organism=Trypanosoma_brucei_TREU927 | product=un
Tb927.11.16890_ADAGHPPSAAAAAATAPGVNSK_8	0.323013	6.37863	2.60683	0.0305911	0.34496	-3.6774	RSISRPARADAGHPPSAAAAAATAPGVNSKT	Tb927.11.16890	>Tb927.11.16890 | organism=Trypanosoma_brucei_TREU927 | product=hypothetical protein, conserved | location=Tb927_11_v5.1:4497532-4503711(-) | length=2059 | sequence_SO=chromosome | SO=protein_coding
Tb927.10.14770_LANSSLPVSHTSTR_4	0.347429	4.98671	2.53858	0.0340626	0.349436	-3.67776	RSTSAARAGVSRLANSSLPVSHTSTRTTTPG	Tb927.10.14770	>Tb927.10.14770 | organism=Trypanosoma_brucei_TREU927 | product=protein kinase, putative | location=Tb927_10_v5.1:3600652-3602574(-) | length=640 | sequence_SO=chromosome | SO=protein_coding
Tb927.4.2080_LLLQNESLQQR_7	-0.361442	3.55971	-2.42169	0.04096	0.367308	-3.67938	SEYQAEIAKLLLQNESLQQRLLLRNSRNNSA	Tb927.4.2080	>Tb927.4.2080 | organism=Trypanosoma_brucei_TREU927 | product=C2 domain containing protein (CC2D) | location=Tb927_04_v5.1:531161-533881(-) | length=906 | sequence_SO=chromosome | SO=protein_coding
Tb927.7.5340_QSNMSEESGGEGGDTNPLEHVGVVER_8	0.398964	7.00716	2.62653	0.0296576	0.342987	-3.68088	LKCLRIARQSNMSEESGGEGGDTNPLEHVGV	Tb927.7.5340	>Tb927.7.5340 | organism=Trypanosoma_brucei_TREU927 | product=hypothetical protein, conserved | location=Tb927_07_v5.1:1419326-1420822(+) | length=498 | sequence_SO=chromosome | SO=protein_coding
Tb927.7.3550_SNEEDRQGTQMSNDR_12	-0.356725	7.26763	-2.63929	0.0290685	0.341737	-3.6834	TIQKSNEEDRQGTQMSNDRTGQRDGSGPRES	Tb927.7.3550	>Tb927.7.3550 | organism=Trypanosoma_brucei_TREU927 | product=hypothetical protein, conserved | location=Tb927_07_v5.1:914750-918475(-) | length=1241 | sequence_SO=chromosome | SO=protein_coding
Tb927.1.4310_GPESHSVRSDTTR_9	-0.236365	8.43038	-2.64913	0.0286222	0.340857	-3.68374	DDSRRSRGPESHSVRSDTTRTGGTPSRGGPD	Tb927.1.4310	>Tb927.1.4310 | organism=Trypanosoma_brucei_TREU927 | product=hypothetical protein, conserved | location=Tb927_01_v5.1:890927-895843(+) | length=1638 | sequence_SO=chromosome | SO=protein_coding
Tb927.10.2010_GSALTPINMESGNFDSK_2	0.287632	5.70257	2.57556	0.0321344	0.348122	-3.68558	TASAVTKDPAVAARGSALTPINMESGNFDSK	Tb927.10.2010	>Tb927.10.2010 | organism=Trypanosoma_brucei_TREU927 | product=hexokinase (HK1) | location=Tb927_10_v5.1:526772-528187(+) | length=471 | sequence_SO=chromosome | SO=protein_coding
Tb927.8.2160_HSLSPLEVIDSEDEGEGSAQAGNEKPPGRPGGNQK_11	0.355212	6.92038	2.62195	0.029872	0.342987	-3.68743	CQPKRHSLSPLEVIDSEDEGEGSAQAGNEKP	Tb927.8.2160	>Tb927.8.2160 | organism=Trypanosoma_brucei_TREU927 | product=multidrug resistance protein A,p-glycoprotein (PGPA) | location=Tb927_08_v5.1:667841-672586(+) | length=1581 | sequence_SO=chromosome | SO=protein_coding
Tb927.5.2680_FTSTWTSNK_6	0.307859	4.8309	2.51515	0.0353439	0.349779	-3.68838	AESAGSPRTKFTSTWTSNKSASNNELHEWIE	Tb927.5.2680	>Tb927.5.2680 | organism=Trypanosoma_brucei_TREU927 | product=hypothetical protein, conserved | location=Tb927_05_v5.1:909611-911866(+) | length=751 | sequence_SO=chromosome | SO=protein_coding
Tb927.8.7950_SDNLNSTALSK_1	-0.299454	6.05089	-2.59074	0.0313756	0.347311	-3.69011	AQSHGWSVHSMGSAKSDNLNSTALSKERHTP	Tb927.8.7950	>Tb927.8.7950 | organism=Trypanosoma_brucei_TREU927 | product=hypothetical protein, conserved | location=Tb927_08_v5.1:2338138-2343381(+) | length=1747 | sequence_SO=chromosome | SO=protein_coding
Tb927.11.15980_FTADDSFSPALR_6	-0.2809	5.23807	-2.55415	0.0332368	0.348122	-3.6903	YPSDESSPKKFTADDSFSPALRRGSRRATLR	Tb927.11.15980	>Tb927.11.15980 | organism=Trypanosoma_brucei_TREU927 | product=hypothetical protein, conserved | location=Tb927_11_v5.1:4231455-4232957(-) | length=500 | sequence_SO=chromosome | SO=protein_coding
Tb927.11.8950_NATPSALTTPVNRR_8	0.31389	4.91348	2.52353	0.0348803	0.349779	-3.69065	NSRIASSRNATPSALTTPVNRRQHERTSSRK	Tb927.11.8950	>Tb927.11.8950 | organism=Trypanosoma_brucei_TREU927 | product=leucine rich repeat (TbLRRP1) | location=Tb927_11_v5.1:2454099-2456240(+) | length=713 | sequence_SO=chromosome | SO=protein_coding
Tb927.9.9450_TGGSNTYSDGAR_8	-0.311729	6.25122	-2.59887	0.0309765	0.346377	-3.69242	LINPPSNRTGGSNTYSDGARGAVQSQSYGNA	Tb927.9.9450	>Tb927.9.9450 | organism=Trypanosoma_brucei_TREU927 | product=zinc finger protein family member, putative (ZC3H28) | location=Tb927_09_v5.1:1510030-1513122(-) | length=1030 | sequence_SO=chromosome | SO=protein_coding
Tb927.11.15140_TRSNTAGMLTR_1	-0.275793	5.45745	-2.5631	0.0327714	0.348122	-3.69303	TAMTVTTGRKTPLTRTRSNTAGMLTRTMSAV	Tb927.11.15140	>Tb927.11.15140 | organism=Trypanosoma_brucei_TREU927 | product=hypothetical protein, conserved | location=Tb927_11_v5.1:4025337-4027043(-) | length=568 | sequence_SO=chromosome | SO=protein_coding
Tb927.10.5990_RASVGLAGNTR_3	0.24708	7.07854	2.62438	0.0297581	0.342987	-3.69355	HLVNISGHSAERRRASVGLAGNTRRTYRDPT	Tb927.10.5990	>Tb927.10.5990 | organism=Trypanosoma_brucei_TREU927 | product=hypothetical protein, conserved | location=Tb927_10_v5.1:1503882-1505213(-) | length=443 | sequence_SO=chromosome | SO=protein_coding;>Tb11.v5.0193 | organism=Trypanosoma_brucei_TREU927 | produ
Tb927.10.8430_QVEPTPVVEVIDVEPDTLQDAIR_5	-4.4479	-0.984492	-2.31227	0.0486842	0.389892	-3.69646	__MADENQVEKQVEPTPVVEVIDVEPDTLQD	Tb927.10.8430	>Tb927.10.8430 | organism=Trypanosoma_brucei_TREU927 | product=40S ribosomal protein S12, putative | location=Tb927_10_v5.1:2092016-2092444(+) | length=142 | sequence_SO=chromosome | SO=protein_coding
Tb927.6.1920_RPTASSQR_3	-0.575074	2.38428	-2.31837	0.0482176	0.388277	-3.70041	_________MSYRRPTASSQRRARNHSDTSE	Tb927.6.1920	>Tb927.6.1920 | organism=Trypanosoma_brucei_TREU927 | product=hypothetical protein, conserved | location=Tb927_06_v5.1:633149-634321(-) | length=390 | sequence_SO=chromosome | SO=protein_coding
Tb927.9.13440_TNAQSPVLLPSQFMPQK_1	0.282877	4.78748	2.50137	0.0361206	0.351218	-3.70462	______________MTNAQSPVLLPSQFMPQ	Tb927.9.13440	>Tb927.9.13440 | organism=Trypanosoma_brucei_TREU927 | product=hypothetical protein, conserved | location=Tb927_09_v5.1:2127874-2132610(-) | length=1578 | sequence_SO=chromosome | SO=protein_coding
Tb927.11.13190_REYSNNDTR_4	-0.375714	3.91259	-2.44739	0.0393317	0.362569	-3.70486	LPPSPFVLDAFKREYSNNDTRTVAAPYFFQN	Tb927.11.13190	>Tb927.11.13190 | organism=Trypanosoma_brucei_TREU927 | product=elongation factor 1 gamma, putative | location=Tb927_11_v5.1:3538113-3539406(-) | length=404 | sequence_SO=chromosome | SO=protein_coding;>Tb927.11.13090 | organism=Trypanosoma_brucei_TREU927
Tb927.8.6980_GTPESLR_5	-0.298041	5.55883	-2.55449	0.0332192	0.348122	-3.70774	GASESLFAMVKGTPESLRMSVEARSTPGGKF	Tb927.8.6980	>Tb927.8.6980 | organism=Trypanosoma_brucei_TREU927 | product=hypothetical protein, conserved | location=Tb927_08_v5.1:2010423-2012924(+) | length=833 | sequence_SO=chromosome | SO=protein_coding
Tb927.7.7530_NTSGSVASFER_8	-0.744442	6.72929	-2.60341	0.0307562	0.344983	-3.70803	CVMDFGTRNTSGSVASFERGGSLFSPGGVAA	Tb927.7.7530	>Tb927.7.7530 | organism=Trypanosoma_brucei_TREU927 | product=receptor-type adenylate cyclase GRESAG 4, putative | location=Tb927_07_v5.1:2186641-2191514(+) | length=1243 | sequence_SO=chromosome | SO=protein_coding;>Tb927.7.7520 | organism=Trypanosoma_bru
Tb927.11.11290_FSDSVVQSDMK_8	0.223978	8.77137	2.62976	0.0295073	0.342798	-3.70826	AKRLIGRKFSDSVVQSDMKHWPFKVEEGEKG;AKRLIGRKFSDSVVQSDMKHWPFKVVTKGDD	Tb927.11.11290	>Tb927.11.11290 | organism=Trypanosoma_brucei_TREU927 | product=heat shock protein 70, putative | location=Tb927_11_v5.1:3020888-3022918(+) | length=676 | sequence_SO=chromosome | SO=protein_coding;>Tb927.11.11330 | organism=Trypanosoma_brucei_TREU927 | pr
Tb927.10.2930_APAVLAVAGENNDETNAFVHSAER_21	0.290974	6.351	2.58645	0.0315881	0.34811	-3.70994	AVAGENNDETNAFVHSAERALEQSKVGKDSE	Tb927.10.2930	>Tb927.10.2930 | organism=Trypanosoma_brucei_TREU927 | product=hypothetical protein, conserved | location=Tb927_10_v5.1:761087-763336(+) | length=749 | sequence_SO=chromosome | SO=protein_coding
Tb927.2.4060_GDATQVLTR_4	0.371852	5.99845	2.56746	0.032547	0.348122	-3.71261	APPHTSWDGHGRGDATQVLTREQRREWLEEK	Tb927.2.4060	>Tb927.2.4060 | organism=Trypanosoma_brucei_TREU927 | product=dynein intermediate chain IC 138, putative | location=Tb927_02_v5.1:714910-717552(-) | length=864 | sequence_SO=chromosome | SO=protein_coding
Tb927.11.3120_GISSHSATR_6	-0.339381	5.23099	-2.53748	0.0341213	0.349436	-3.71434	SSHMSTKTTRGISSHSATRDRSLSVNRGEGY	Tb927.11.3120	>Tb927.11.3120 | organism=Trypanosoma_brucei_TREU927 | product=nucleolar GTP-binding protein 1 (NOG1) | location=Tb927_11_v5.1:888200-890167(-) | length=655 | sequence_SO=chromosome | SO=protein_coding
Tb927.6.4390_DGTPSPNNTQNENLQR_3	0.418605	5.32869	2.52876	0.034594	0.349779	-3.71821	RNLCSTQRKPPQKDGTPSPNNTQNENLQRTV	Tb927.6.4390	>Tb927.6.4390 | organism=Trypanosoma_brucei_TREU927 | product=kinesin, putative | location=Tb927_06_v5.1:1233753-1237088(-) | length=1111 | sequence_SO=chromosome | SO=protein_coding
Tb927.2.4090_LESIVNASGVAVGSGNK_14	0.373997	3.46838	2.38203	0.0436066	0.372708	-3.72306	QRLESIVNASGVAVGSGNKSRRNAATHGCRS	Tb927.2.4090	>Tb927.2.4090 | organism=Trypanosoma_brucei_TREU927 | product=hypothetical protein, conserved | location=Tb927_02_v5.1:718779-719591(-) | length=270 | sequence_SO=chromosome | SO=protein_coding
Tb927.2.2530_EVSSSPVTR_3	0.398246	4.59163	2.47595	0.0375982	0.356548	-3.72433	SATVTPVTPVLGKEVSSSPVTRGDLVDESEG	Tb927.2.2530	>Tb927.2.2530 | organism=Trypanosoma_brucei_TREU927 | product=hypothetical protein, conserved | location=Tb927_02_v5.1:497417-499915(-) | length=832 | sequence_SO=chromosome | SO=protein_coding
Tb927.3.5390_LTLAQSPR_6	0.276834	5.53754	2.53587	0.0342082	0.349436	-3.72454	SSTSEAYEVKLTLAQSPRGMRPPVVRVAVAA	Tb927.3.5390	>Tb927.3.5390 | organism=Trypanosoma_brucei_TREU927 | product=hypothetical protein, conserved | location=Tb927_03_v5.1:1508114-1509814(+) | length=566 | sequence_SO=chromosome | SO=protein_coding
Tb927.3.3790_QPSGPSLEVR_6	-0.239653	5.9658	-2.56286	0.0327841	0.348122	-3.72649	WRAPCPLIARQPSGPSLEVRRRDPSYVALCP	Tb927.3.3790	>Tb927.3.3790 | organism=Trypanosoma_brucei_TREU927 | product=hypothetical protein, conserved | location=Tb927_03_v5.1:1054662-1055522(+) | length=286 | sequence_SO=chromosome | SO=protein_coding;>Tb927.3.3770 | organism=Trypanosoma_brucei_TREU927 | produc
Tb927.3.3300_SAPNPGVAPPLDPAAVRSK_18	0.295038	6.01471	2.55912	0.0329777	0.348122	-3.72823	PNPGVAPPLDPAAVRSKRSSVKPSPAAVSPA	Tb927.3.3300	>Tb927.3.3300 | organism=Trypanosoma_brucei_TREU927 | product=hypothetical protein, conserved | location=Tb927_03_v5.1:847432-849876(-) | length=814 | sequence_SO=chromosome | SO=protein_coding
Tb927.11.1430_SLSYMETK_3	-0.254872	6.94454	-2.59971	0.0309355	0.346377	-3.72932	NGFPFVILSSDERSLSYMETKHDEFIRSDIN	Tb927.11.1430	>Tb927.11.1430 | organism=Trypanosoma_brucei_TREU927 | product=hypothetical protein, conserved | location=Tb927_11_v5.1:422497-424755(+) | length=752 | sequence_SO=chromosome | SO=protein_coding
Tb927.7.6640_DSRASVSWDK_5	0.265332	7.38642	2.61012	0.0304332	0.344698	-3.72987	NVLPPSVTSGRDSRASVSWDKLATSVDDAAL	Tb927.7.6640	>Tb927.7.6640 | organism=Trypanosoma_brucei_TREU927 | product=hypothetical protein, conserved | location=Tb927_07_v5.1:1816071-1820924(-) | length=1617 | sequence_SO=chromosome | SO=protein_coding
Tb927.3.3520_VQSQTLSAR_3	-0.307884	5.44895	-2.53781	0.0341036	0.349436	-3.73262	SPLLSLDGGFPPKVQSQTLSAREGSGFECSS	Tb927.3.3520	>Tb927.3.3520 | organism=Trypanosoma_brucei_TREU927 | product=hypothetical protein, conserved | location=Tb927_03_v5.1:991358-992641(+) | length=427 | sequence_SO=chromosome | SO=protein_coding
Tb927.4.4490_NFMEATERDSFPR_10	-0.27271	5.88277	-2.55521	0.0331812	0.348122	-3.73307	GENALKNFMEATERDSFPR____________	Tb927.4.4490	>Tb927.4.4490 | organism=Trypanosoma_brucei_TREU927 | product=multidrug resistance protein E,p-glycoprotein (MRPE) | location=Tb927_04_v5.1:1207210-1212969(-) | length=1759 | sequence_SO=chromosome | SO=protein_coding
Tb927.10.2130_GNDSASGSTAGGSQLLYSAPGSGR_22	0.340442	4.90407	2.49292	0.0366051	0.354015	-3.73466	GSTAGGSQLLYSAPGSGRNAGATRATRLAVC	Tb927.10.2130	>Tb927.10.2130 | organism=Trypanosoma_brucei_TREU927 | product=hypothetical protein, conserved | location=Tb927_10_v5.1:552066-554795(+) | length=909 | sequence_SO=chromosome | SO=protein_coding
Tb927.3.1110_IGGQGNGPEGNGSSAGPR_13	0.318991	6.53108	2.57427	0.0322001	0.348122	-3.73531	APKIGGQGNGPEGNGSSAGPRVPKASGNMRD	Tb927.3.1110	>Tb927.3.1110 | organism=Trypanosoma_brucei_TREU927 | product=flagellar transport protein, putative (PIFTA1) | location=Tb927_03_v5.1:270798-272231(+) | length=477 | sequence_SO=chromosome | SO=protein_coding;>Tb11.v5.0589 | organism=Trypanosoma_brucei_TRE
Tb927.10.1970_DSIGLLPASGTQQNALSR_9	0.294205	5.30981	2.51222	0.0355081	0.349779	-3.73894	RSSLLSRDSIGLLPASGTQQNALSRKEEGSD	Tb927.10.1970	>Tb927.10.1970 | organism=Trypanosoma_brucei_TREU927 | product=hypothetical protein, conserved | location=Tb927_10_v5.1:513794-518011(+) | length=1405 | sequence_SO=chromosome | SO=protein_coding
Tb927.10.3920_AAIRSVSETK_5	-0.256516	6.93258	-2.5915	0.0313382	0.347311	-3.74464	KRPSRSASKGRAAIRSVSETKKYLADAPAFS	Tb927.10.3920	>Tb927.10.3920 | organism=Trypanosoma_brucei_TREU927 | product=hypothetical protein, conserved | location=Tb927_10_v5.1:1040528-1041994(-) | length=488 | sequence_SO=chromosome | SO=protein_coding;>Tb11.v5.0502 | organism=Trypanosoma_brucei_TREU927 | produ
Tb927.6.3670_LAALEVTSASSPR_8	0.258938	6.40077	2.56144	0.0328572	0.348122	-3.74534	DAEAELEKLAALEVTSASSPRAPKKTGKKIS	Tb927.6.3670	>Tb927.6.3670 | organism=Trypanosoma_brucei_TREU927 | product=paraflagellar rod component, putative (PFC8) | location=Tb927_06_v5.1:1090477-1100145(-) | length=3222 | sequence_SO=chromosome | SO=protein_coding
Tb927.11.11880_RSPSRGETPSEGR_10	-0.402233	3.79402	-2.39884	0.0424645	0.369137	-3.74628	SPGKGKRSPSRGETPSEGRTRRAGSSPSSRP	Tb927.11.11880	>Tb927.11.11880 | organism=Trypanosoma_brucei_TREU927 | product=hypothetical protein | location=Tb927_11_v5.1:3183253-3187368(+) | length=1371 | sequence_SO=chromosome | SO=protein_coding
Tb927.11.14880_HAELVNMSDLK_8	-0.274576	4.8011	-2.48755	0.0369169	0.355546	-3.7466	INDDTWVRHAELVNMSDLKETESEEVVKEEV	Tb927.11.14880	>Tb927.11.14880 | organism=Trypanosoma_brucei_TREU927 | product=paraflagellar rod component, putative (PFC9) | location=Tb927_11_v5.1:3950615-3952120(-) | length=371 | sequence_SO=chromosome | SO=protein_coding
Tb927.8.1510_SPTPIQSIAWPILLNSR_1	-0.42978	3.42494	-2.36683	0.0446659	0.376713	-3.74919	APDTIHQAFIDLGYKSPTPIQSIAWPILLNS	Tb927.8.1510	>Tb927.8.1510 | organism=Trypanosoma_brucei_TREU927 | product=ATP-dependent DEAD/H RNA helicase, putative | location=Tb927_08_v5.1:490106-493862(+) | length=569 | sequence_SO=chromosome | SO=protein_coding
Tb927.8.880_VVQTSAVVTPR_9	-0.254481	5.88753	-2.54231	0.0338629	0.349436	-3.75066	PHIHDAKVVQTSAVVTPRVPKPSAISTLKSC	Tb927.8.880	>Tb927.8.880 | organism=Trypanosoma_brucei_TREU927 | product=hypothetical protein | location=Tb927_08_v5.1:261079-263328(-) | length=749 | sequence_SO=chromosome | SO=protein_coding
Tb927.10.2920_YVSPIPHEVR_3	0.312467	5.37743	2.51123	0.035563	0.349779	-3.7511	IARPSSPLAASSRYVSPIPHEVRTVLQRDES	Tb927.10.2920	>Tb927.10.2920 | organism=Trypanosoma_brucei_TREU927 | product=hypothetical protein, conserved | location=Tb927_10_v5.1:756519-759689(+) | length=1056 | sequence_SO=chromosome | SO=protein_coding
Tb927.8.5710_FTVSPPPR_4	-0.244658	7.55702	-2.59826	0.0310065	0.346377	-3.75251	VMAAEGDEKPPRFTVSPPPRRASSVSDGAAK	Tb927.8.5710	>Tb927.8.5710 | organism=Trypanosoma_brucei_TREU927 | product=recombination initiation protein NBS1, putative | location=Tb927_08_v5.1:1687940-1691349(+) | length=918 | sequence_SO=chromosome | SO=protein_coding
Tb927.7.6610_ATSVDSHSHAVGR_3	-0.299637	6.20188	-2.55617	0.033131	0.348122	-3.75372	TSRSHTGLGPITKATSVDSHSHAVGRTSSSS	Tb927.7.6610	>Tb927.7.6610 | organism=Trypanosoma_brucei_TREU927 | product=hypothetical protein, conserved | location=Tb927_07_v5.1:1805183-1807876(-) | length=897 | sequence_SO=chromosome | SO=protein_coding
Tb927.7.3000_TSPSQSLVLTPR_1	-0.279107	6.63533	-2.57123	0.0323545	0.348122	-3.75564	PNVTTMGPPSNLRSKTSPSQSLVLTPRQGSS	Tb927.7.3000	>Tb927.7.3000 | organism=Trypanosoma_brucei_TREU927 | product=kinesin, putative | location=Tb927_07_v5.1:752946-757423(+) | length=1342 | sequence_SO=chromosome | SO=protein_coding
Tb927.11.4450_GAAESDGDAVNDK_5	-0.241624	6.09303	-2.54797	0.033562	0.348601	-3.75706	LIDVKKITTSRGAAESDGDAVNDKIEILITK	Tb927.11.4450	>Tb927.11.4450 | organism=Trypanosoma_brucei_TREU927 | product=ALBA-Domain Protein (ALBA2) | location=Tb927_11_v5.1:1291970-1292323(+) | length=117 | sequence_SO=chromosome | SO=protein_coding
Tb927.10.2880_RIGDGATGSSAK_9	-0.255326	6.50457	-2.56657	0.0325929	0.348122	-3.75808	SQDTGIKRIGDGATGSSAKTRSTIAHAPSGR	Tb927.10.2880	>Tb927.10.2880 | organism=Trypanosoma_brucei_TREU927 | product=calcium channel protein, putative | location=Tb927_10_v5.1:737081-745162(+) | length=2693 | sequence_SO=chromosome | SO=protein_coding
Tb927.8.7760_PLTSPVIFSPVSPGLSATGK_4	-0.419486	5.04458	-2.49586	0.036436	0.353312	-3.7587	FFGMLPREIERKPLTSPVIFSPVSPGLSATG	Tb927.8.7760	>Tb927.8.7760 | organism=Trypanosoma_brucei_TREU927 | product=hypothetical protein, conserved | location=Tb927_08_v5.1:2252048-2254747(+) | length=899 | sequence_SO=chromosome | SO=protein_coding
Tb927.9.12990_KPSVGQPSR_3	0.341912	7.22369	2.58354	0.0317334	0.34811	-3.76161	TLEWDDFSVASQRKPSVGQPSRTTAKKSSAF	Tb927.9.12990	>Tb927.9.12990 | organism=Trypanosoma_brucei_TREU927 | product=hypothetical protein, conserved | location=Tb927_09_v5.1:2049800-2053645(+) | length=1281 | sequence_SO=chromosome | SO=protein_coding;>Tb11.v5.0665 | organism=Trypanosoma_brucei_TREU927 | prod
Tb927.10.360_SFSLSRR_3	0.57997	4.79881	2.46956	0.0379797	0.357604	-3.76164	FEARHNIHANALRSFSLSRRGGCCSNPVVGL	Tb927.10.360	>Tb927.10.360 | organism=Trypanosoma_brucei_TREU927 | product=hypothetical protein, conserved | location=Tb927_10_v5.1:100266-101177(+) | length=303 | sequence_SO=chromosome | SO=protein_coding
Tb927.10.5880_PEGGQAPLFSAR_10	-0.220129	7.11565	-2.57982	0.0319197	0.34811	-3.76511	TMATPRPEGGQAPLFSARGRYFKSPVRTRGG	Tb927.10.5880	>Tb927.10.5880 | organism=Trypanosoma_brucei_TREU927 | product=Proteophosphoglycan, putative | location=Tb927_10_v5.1:1471741-1473621(-) | length=626 | sequence_SO=chromosome | SO=protein_coding
Tb927.9.3390_YDTQSIK_5	-0.245879	6.11952	-2.54476	0.0337323	0.349436	-3.76524	LEMELHKIPIRYDTQSIKERRSKIENELSEI	Tb927.9.3390	>Tb927.9.3390 | organism=Trypanosoma_brucei_TREU927 | product=hypothetical protein, conserved | location=Tb927_09_v5.1:701471-702232(+) | length=253 | sequence_SO=chromosome | SO=protein_coding
Tb11.v5.0528_EAHESLR_5	-0.302327	4.90431	-2.47466	0.0376751	0.356912	-3.76596	FMEEEERQREKEAHESLRNVSGGTNSDEHEP	Tb11.v5.0528	>Tb11.v5.0528 | organism=Trypanosoma_brucei_TREU927 | product=hypothetical protein, conserved | location=Tb927_11_bin_v5.1:2252495-2254360(-) | length=621 | sequence_SO=random_sequence | SO=protein_coding;>Tb927.10.590 | organism=Trypanosoma_brucei_TREU927
Tb927.7.1920_TSSTLTLAER_3	-0.28225	5.74307	-2.5292	0.0345697	0.349779	-3.76599	TEYVAENGGAAPRTSSTLTLAERAIRNMEIR	Tb927.7.1920	>Tb927.7.1920 | organism=Trypanosoma_brucei_TREU927 | product=paraflagellar rod component, putative (PFC5) | location=Tb927_07_v5.1:458754-460385(+) | length=543 | sequence_SO=chromosome | SO=protein_coding
Tb927.8.4360_YRETGSRESAEAEGSPK_4	-0.306981	5.09603	-2.48586	0.0370151	0.355688	-3.76661	RLLEDIPDPLEKYRETGSRESAEAEGSPKDT	Tb927.8.4360	>Tb927.8.4360 | organism=Trypanosoma_brucei_TREU927 | product=hypothetical protein, conserved | location=Tb927_08_v5.1:1296564-1301385(-) | length=1368 | sequence_SO=chromosome | SO=protein_coding
Tb927.7.5050_AASANSFAK_6	-0.236235	6.45574	-2.554	0.0332445	0.348122	-3.76775	EVGTAKSIPKAASANSFAKVPMKPNALASSR	Tb927.7.5050	>Tb927.7.5050 | organism=Trypanosoma_brucei_TREU927 | product=hypothetical protein, conserved | location=Tb927_07_v5.1:1331171-1334092(+) | length=973 | sequence_SO=chromosome | SO=protein_coding;>Tb11.v5.0185 | organism=Trypanosoma_brucei_TREU927 | produc
Tb927.8.1550_ILSSTVGIDLPR_3	-0.297697	4.78866	-2.47042	0.0379281	0.357489	-3.76901	LSKPTLPPVEALRILSSTVGIDLPRSVRHSA	Tb927.8.1550	>Tb927.8.1550 | organism=Trypanosoma_brucei_TREU927 | product=paraflagellar rod component, putative (PFC3) | location=Tb927_08_v5.1:503216-505552(+) | length=778 | sequence_SO=chromosome | SO=protein_coding
Tb927.9.7180_VGLTALSPTALEDTSPR_7	0.270884	4.64301	2.44492	0.0394854	0.362569	-3.76932	QSQHLGGAKVGLTALSPTALEDTSPRSAGFI	Tb927.9.7180	>Tb927.9.7180 | organism=Trypanosoma_brucei_TREU927 | product=adenosine monophosphate deaminase, putative,AMP deaminase, putative | location=Tb927_09_v5.1:1163295-1168367(+) | length=1690 | sequence_SO=chromosome | SO=protein_coding
Tb927.8.5050_SVNAITTEPK_1	-0.217708	8.10556	-2.59385	0.0312225	0.347311	-3.76956	GIDVVDKLNTPGTARSVNAITTEPKSTPRLS	Tb927.8.5050	>Tb927.8.5050 | organism=Trypanosoma_brucei_TREU927 | product=hypothetical protein, conserved | location=Tb927_08_v5.1:1491897-1494137(+) | length=746 | sequence_SO=chromosome | SO=protein_coding
Tb927.1.4310_HAEELNSR_7	-0.284781	7.81426	-2.59073	0.0313761	0.347311	-3.77162	RCVEALLARHAEELNSRGTSSTSSLSKSHSQ	Tb927.1.4310	>Tb927.1.4310 | organism=Trypanosoma_brucei_TREU927 | product=hypothetical protein, conserved | location=Tb927_01_v5.1:890927-895843(+) | length=1638 | sequence_SO=chromosome | SO=protein_coding
Tb927.1.4680_EEEGGSAYGMASR_6	-0.301157	7.31516	-2.58044	0.0318887	0.34811	-3.7725	MCMRGGKNQKEEEGGSAYGMASRRKDAASWS	Tb927.1.4680	>Tb927.1.4680 | organism=Trypanosoma_brucei_TREU927 | product=hypothetical protein, conserved | location=Tb927_01_v5.1:962750-963745(+) | length=331 | sequence_SO=chromosome | SO=protein_coding
Tb927.3.4720_SQHDINTSK_7	-0.275966	6.6492	-2.55754	0.0330597	0.348122	-3.77812	HGFVGVVNRSQHDINTSKGMQAARDDEKEFF	Tb927.3.4720	>Tb927.3.4720 | organism=Trypanosoma_brucei_TREU927 | product=dynamin, putative,vacuolar sortin protein 1, putative | location=Tb927_03_v5.1:1333544-1335526(-) | length=660 | sequence_SO=chromosome | SO=protein_coding;>Tb927.3.4760 | organism=Trypanosoma_b
Tb927.7.2560_SLGESHTSGETGER_5	-0.428957	3.2603	-2.32973	0.0473605	0.383898	-3.77825	RLNFLHNQTQRSLGESHTSGETGERVVVTRS	Tb927.7.2560	>Tb927.7.2560 | organism=Trypanosoma_brucei_TREU927 | product=hypothetical protein, conserved | location=Tb927_07_v5.1:655695-659325(-) | length=1205 | sequence_SO=chromosome | SO=protein_coding
Tb11.v5.0159_LDTTATFTPSSPASVAEQQAR_11	0.248839	5.71073	2.51198	0.0355213	0.349779	-3.78038	QLEMKLDTTATFTPSSPASVAEQQARRTYVV	Tb11.v5.0159	>Tb11.v5.0159 | organism=Trypanosoma_brucei_TREU927 | product=hypothetical protein, conserved | location=Tb927_11_bin_v5.1:174499-175980(-) | length=493 | sequence_SO=random_sequence | SO=protein_coding;>Tb927.7.4760 | organism=Trypanosoma_brucei_TREU927 |
Tb927.4.2920_QRQSLAIK_4	0.390642	5.35589	2.48342	0.0371576	0.355688	-3.78403	TKSSSRDSSRSKQRQSLAIKAASAKDLSRTD	Tb927.4.2920	>Tb927.4.2920 | organism=Trypanosoma_brucei_TREU927 | product=hypothetical protein, conserved | location=Tb927_04_v5.1:774789-777689(+) | length=966 | sequence_SO=chromosome | SO=protein_coding
Tb927.7.3610_SHESLKLPVIR_4	0.435397	5.98968	2.51647	0.0352706	0.349779	-3.78412	MSSRSGGRPFGKSHESLKLPVIRTVGTVMHE	Tb927.7.3610	>Tb927.7.3610 | organism=Trypanosoma_brucei_TREU927 | product=hypothetical protein, conserved | location=Tb927_07_v5.1:938783-940048(-) | length=421 | sequence_SO=chromosome | SO=protein_coding
Tb927.7.3560_LFQQQIDELLGSER_12	-0.378212	6.03839	-2.52643	0.0347213	0.349779	-3.78421	GSIKLFQQQIDELLGSERCSSLACDGDRGIV	Tb927.7.3560	>Tb927.7.3560 | organism=Trypanosoma_brucei_TREU927 | product=hypothetical protein, conserved | location=Tb927_07_v5.1:921447-926729(-) | length=1760 | sequence_SO=chromosome | SO=protein_coding
Tb927.7.4230_EPDDDSSREPLPEQEQR_6	0.350275	7.54899	2.57494	0.0321659	0.348122	-3.78506	TRKWEKQAEKEPDDDSSREPLPEQEQRRSRT	Tb927.7.4230	>Tb927.7.4230 | organism=Trypanosoma_brucei_TREU927 | product=hypothetical protein, conserved | location=Tb927_07_v5.1:1125163-1125858(+) | length=231 | sequence_SO=chromosome | SO=protein_coding
Tb927.11.5300_DIVVAQSPHLVVNEPK_7	0.405453	4.31267	2.40517	0.0420424	0.369137	-3.78539	KRPIVDVDKDIVVAQSPHLVVNEPKVKYDLT	Tb927.11.5300	>Tb927.11.5300 | organism=Trypanosoma_brucei_TREU927 | product=kinesin, putative,mitotic centromere-associated kinesin, putative (Kif13-3) | location=Tb927_11_v5.1:1510715-1512415(+) | length=566 | sequence_SO=chromosome | SO=protein_coding
Tb927.7.5690_LTTAHFESPTDPSK_8	0.306823	4.15626	2.39524	0.0427063	0.370331	-3.78777	ELGGSGYRLTTAHFESPTDPSKQYSRYPTDD	Tb927.7.5690	>Tb927.7.5690 | organism=Trypanosoma_brucei_TREU927 | product=hypothetical protein, conserved | location=Tb927_07_v5.1:1537590-1539416(+) | length=608 | sequence_SO=chromosome | SO=protein_coding
Tb927.7.4910_GSSDSPVGR_3	-0.279395	6.32464	-2.54496	0.0337215	0.349436	-3.78912	RSPRRHCGAGNGKGSSDSPVGRSQEREKQVQ	Tb927.7.4910	>Tb927.7.4910 | organism=Trypanosoma_brucei_TREU927 | product=hypothetical protein, conserved | location=Tb927_07_v5.1:1294355-1295464(-) | length=369 | sequence_SO=chromosome | SO=protein_coding;>Tb11.v5.0172 | organism=Trypanosoma_brucei_TREU927 | produc
Tb927.7.6050_STVEVTSLK_7	-0.300091	6.07486	-2.52477	0.0348119	0.349779	-3.79194	DASEALSRRSTVEVTSLKGDL__________	Tb927.7.6050	>Tb927.7.6050 | organism=Trypanosoma_brucei_TREU927 | product=receptor-type adenylate cyclase GRESAG 4, putative | location=Tb927_07_v5.1:1632934-1636743(-) | length=1269 | sequence_SO=chromosome | SO=protein_coding
Tb927.11.3300_APTASELTADNEPVPDEDFPNDTVVSQTSLGENPNKR_29	0.296516	5.77947	2.50343	0.0360035	0.351218	-3.79301	VPDEDFPNDTVVSQTSLGENPNKREVLYRSG	Tb927.11.3300	>Tb927.11.3300 | organism=Trypanosoma_brucei_TREU927 | product=hypothetical protein, conserved | location=Tb927_11_v5.1:961939-965041(+) | length=932 | sequence_SO=chromosome | SO=protein_coding
Tb927.2.2370_GTGALVGSALGSPSKPTSSNR_12	0.219107	7.75723	2.57232	0.0322991	0.348122	-3.79365	SLQRGTGALVGSALGSPSKPTSSNRFDGKVK	Tb927.2.2370	>Tb927.2.2370 | organism=Trypanosoma_brucei_TREU927 | product=hypothetical protein, conserved | location=Tb927_02_v5.1:460719-464918(-) | length=1399 | sequence_SO=chromosome | SO=protein_coding
Tb927.11.11010_SSVPLHTDTTRPLPGAAR_7	0.282333	5.15599	2.47117	0.0378832	0.357489	-3.79687	RVAMLNSWKSSVPLHTDTTRPLPGAARRQKE	Tb927.11.11010	>Tb927.11.11010 | organism=Trypanosoma_brucei_TREU927 | product=hypothetical protein, conserved | location=Tb927_11_v5.1:2943505-2944551(+) | length=348 | sequence_SO=chromosome | SO=protein_coding
Tb927.10.570_VTSSSIANWR_5	-0.262262	5.72337	-2.50644	0.035833	0.351218	-3.7973	RVASTRCVEGRVTSSSIANWRLPRHSGSPPI	Tb927.10.570	>Tb927.10.570 | organism=Trypanosoma_brucei_TREU927 | product=hypothetical protein, conserved | location=Tb927_10_v5.1:148241-153298(+) | length=1685 | sequence_SO=chromosome | SO=protein_coding
Tb927.10.13520_DHNEEQNLGSPK_10	0.69439	5.06784	2.42812	0.0405464	0.365841	-3.80055	LAPSKKDHNEEQNLGSPKWWSCPSCTYQNTW	Tb927.10.13520	>Tb927.10.13520 | organism=Trypanosoma_brucei_TREU927 | product=hypothetical protein, conserved,hypothetical protein | location=Tb927_10_v5.1:3298808-3300415(-) | length=535 | sequence_SO=chromosome | SO=protein_coding
Tb927.3.2640_GPNTQSFGGLGSPR_6	-0.223968	7.28474	-2.55903	0.0329823	0.348122	-3.80263	SGGAGNSSARGPNTQSFGGLGSPRGGHGLVR	Tb927.3.2640	>Tb927.3.2640 | organism=Trypanosoma_brucei_TREU927 | product=hypothetical protein, conserved | location=Tb927_03_v5.1:673040-674173(-) | length=377 | sequence_SO=chromosome | SO=protein_coding
Tb927.8.7940_TGIGSLGASIRR_9	-0.343815	6.89409	-2.54868	0.0335247	0.348601	-3.80423	VVDFGTRTGIGSLGASIRRGSFISPMASRID	Tb927.8.7940	>Tb927.8.7940 | organism=Trypanosoma_brucei_TREU927 | product=receptor-type adenylate cyclase GRESAG 4, putative | location=Tb927_08_v5.1:2333202-2336954(+) | length=1250 | sequence_SO=chromosome | SO=protein_coding
Tb927.4.4570_TDSLNFSSASTSGLK_7	-0.257354	5.43186	-2.48796	0.0368928	0.355546	-3.80587	RQNSAPHSRTDSLNFSSASTSGLKAGAPPES	Tb927.4.4570	>Tb927.4.4570 | organism=Trypanosoma_brucei_TREU927 | product=hypothetical protein, conserved | location=Tb927_04_v5.1:1259690-1262398(-) | length=902 | sequence_SO=chromosome | SO=protein_coding
Tb927.3.5260_GSGASLDEGTATQK_5	-0.254431	6.36304	-2.52764	0.034655	0.349779	-3.8074	VLEASIKDKEKGSGASLDEGTATQKESGVEG	Tb927.3.5260	>Tb927.3.5260 | organism=Trypanosoma_brucei_TREU927 | product=hypothetical protein, conserved | location=Tb927_03_v5.1:1479767-1481176(+) | length=469 | sequence_SO=chromosome | SO=protein_coding
Tb927.11.11810_RLSPSLYAR_3	0.270199	6.22801	2.51633	0.0352784	0.349779	-3.80783	YKCSIQPQEDAEKRLSPSLYARTKVQEGKVN	Tb927.11.11810	>Tb927.11.11810 | organism=Trypanosoma_brucei_TREU927 | product=hypothetical protein, conserved | location=Tb927_11_v5.1:3168575-3171859(+) | length=1094 | sequence_SO=chromosome | SO=protein_coding
Tb927.1.1960_GGGGSFQQQQSYASR_5	-0.256867	7.06554	-2.54908	0.0335035	0.348601	-3.808	GDGDGSGEYGRGGGGSFQQQQSYASRRKKFV	Tb927.1.1960	>Tb927.1.1960 | organism=Trypanosoma_brucei_TREU927 | product=chaperone protein DNAj, putative | location=Tb927_01_v5.1:513948-516015(+) | length=658 | sequence_SO=chromosome | SO=protein_coding
Tb927.7.2330_VSHSTPTTLNETQDMASTQSPTK_20	0.327666	4.00597	2.35881	0.0452349	0.37825	-3.81382	TPTTLNETQDMASTQSPTKRHIKADDEEPEK	Tb927.7.2330	>Tb927.7.2330 | organism=Trypanosoma_brucei_TREU927 | product=hypothetical protein, conserved | location=Tb927_07_v5.1:599448-602747(-) | length=1099 | sequence_SO=chromosome | SO=protein_coding
Tb927.3.5250_SFFQQAGSLGR_8	-0.306614	6.81398	-2.53893	0.0340439	0.349436	-3.81412	GKNIDITKSFFQQAGSLGRVSVQLSPTRVIS	Tb927.3.5250	>Tb927.3.5250 | organism=Trypanosoma_brucei_TREU927 | product=ZFP family member, putative (ZC3H8) | location=Tb927_03_v5.1:1473439-1475178(+) | length=579 | sequence_SO=chromosome | SO=protein_coding
Tb927.9.1980_EEEQPEELSLSRPK_11	0.36042	6.96843	2.53784	0.034102	0.349436	-3.81477	TRTVKEEEQPEELSLSRPKTVFDCQTPSIHG	Tb927.9.1980	>Tb927.9.1980 | organism=Trypanosoma_brucei_TREU927 | product=hypothetical protein, conserved | location=Tb927_09_v5.1:448498-450612(-) | length=704 | sequence_SO=chromosome | SO=protein_coding
Tb927.9.4290_ALDVSVQNLIR_5	-0.451676	4.6696	-2.42802	0.0405525	0.365841	-3.81482	DDSAGDAAGRRALDVSVQNLIRELGFDK___	Tb927.9.4290	>Tb927.9.4290 | organism=Trypanosoma_brucei_TREU927 | product=hypothetical protein, conserved | location=Tb927_09_v5.1:806961-807713(+) | length=250 | sequence_SO=chromosome | SO=protein_coding
Tb927.2.2370_GGSIASATDDSEK_6	-0.243887	6.7648	-2.53716	0.0341385	0.349436	-3.81692	AREALSASQRGGSIASATDDSEKKDGDSKCG	Tb927.2.2370	>Tb927.2.2370 | organism=Trypanosoma_brucei_TREU927 | product=hypothetical protein, conserved | location=Tb927_02_v5.1:460719-464918(-) | length=1399 | sequence_SO=chromosome | SO=protein_coding
Tb927.11.7820_DTDVDVENSK_9	-0.265272	7.41117	-2.55241	0.033328	0.348122	-3.81725	AFSPISRDTDVDVENSKSGTPMVESPCGAGG	Tb927.11.7820	>Tb927.11.7820 | organism=Trypanosoma_brucei_TREU927 | product=endonuclease/exonuclease/phosphatase, putative | location=Tb927_11_v5.1:2215857-2217500(-) | length=547 | sequence_SO=chromosome | SO=protein_coding
Tb927.8.4310_ALFHSGR_5	0.412482	3.34227	2.29922	0.0496968	0.391007	-3.81748	QLHQHQHQQQRALFHSGRRRCSQSDRGVVNR	Tb927.8.4310	>Tb927.8.4310 | organism=Trypanosoma_brucei_TREU927 | product=hypothetical protein, conserved | location=Tb927_08_v5.1:1277056-1279002(-) | length=648 | sequence_SO=chromosome | SO=protein_coding
Tb927.9.7690_RSEGDSEDVGAETR_6	-0.409796	2.84311	-2.27156	0.0519148	0.398083	-3.81761	GQPVGWRQGKRSEGDSEDVGAETRTAAVSAT	Tb927.9.7690	>Tb927.9.7690 | organism=Trypanosoma_brucei_TREU927 | product=hypothetical protein, conserved | location=Tb927_09_v5.1:1254519-1260092(-) | length=1857 | sequence_SO=chromosome | SO=protein_coding
Tb927.3.4270_LTESLQNVNDR_4	-0.332974	6.2405	-2.51241	0.0354973	0.349779	-3.81792	GTPDHREHEIRRLTESLQNVNDRIWTAKTAR	Tb927.3.4270	>Tb927.3.4270 | organism=Trypanosoma_brucei_TREU927 | product=hypothetical protein, conserved | location=Tb927_03_v5.1:1200835-1203585(-) | length=916 | sequence_SO=chromosome | SO=protein_coding
Tb927.1.4280_SLTLISESVNETPAEYISR_1	0.229261	6.59886	2.52593	0.0347486	0.349779	-3.8185	GCPTTDVTPPSPLVRSLTLISESVNETPAEY	Tb927.1.4280	>Tb927.1.4280 | organism=Trypanosoma_brucei_TREU927 | product=hypothetical protein, conserved | location=Tb927_01_v5.1:881086-883182(+) | length=698 | sequence_SO=chromosome | SO=protein_coding
Tb927.9.9520_SLLVGSTR_6	-0.270583	6.05055	-2.5042	0.0359595	0.351218	-3.81998	TGGVGGAVAKSLLVGSTRVPVDLTRRTSVTH	Tb927.9.9520	>Tb927.9.9520 | organism=Trypanosoma_brucei_TREU927 | product=zinc finger protein family member, putative (ZC3H29) | location=Tb927_09_v5.1:1520289-1521326(-) | length=345 | sequence_SO=chromosome | SO=protein_coding
Tb927.9.10770_SGVTNIIVK_1	0.232566	7.54295	2.55284	0.0333053	0.348122	-3.82199	HIRIAKIQRDPSKRRSGVTNIIVKKLPPTVD	Tb927.9.10770	>Tb927.9.10770 | organism=Trypanosoma_brucei_TREU927 | product=Polyadenylate-binding protein 2 (Poly(A)-binding protein 2) (Poly(A)-binding protein II) (PABII) (Polyadenylate-binding nuclear protein 1) (Nuclear poly(A)-binding protein 1) (PABP2), putative
Tb927.7.2650_ELQVTSK_6	-0.307723	6.32529	-2.51405	0.0354055	0.349779	-3.82202	FHLRRGTHVKELQVTSKRRQDALEARVVGEE	Tb927.7.2650	>Tb927.7.2650 | organism=Trypanosoma_brucei_TREU927 | product=hypothetical protein, conserved | location=Tb927_07_v5.1:678884-680497(-) | length=537 | sequence_SO=chromosome | SO=protein_coding
Tb927.3.5260_APSSVGDDDMAPTYSR_4	0.237586	8.02181	2.55807	0.0330319	0.348122	-3.82218	LEEAVIPISKFRAPSSVGDDDMAPTYSRNGG	Tb927.3.5260	>Tb927.3.5260 | organism=Trypanosoma_brucei_TREU927 | product=hypothetical protein, conserved | location=Tb927_03_v5.1:1479767-1481176(+) | length=469 | sequence_SO=chromosome | SO=protein_coding
Tb927.9.1880_VDAVGTVEIPITPHTVAAR_12	0.283998	4.4889	2.39814	0.0425115	0.369137	-3.8222	PIQRVDAVGTVEIPITPHTVAARREEAAFCF	Tb927.9.1880	>Tb927.9.1880 | organism=Trypanosoma_brucei_TREU927 | product=hypothetical protein, conserved | location=Tb927_09_v5.1:428610-430319(-) | length=569 | sequence_SO=chromosome | SO=protein_coding
Tb927.7.6690_SQEGNVPPNSPLNLPVDFFSQR_1	0.338914	6.53221	2.51726	0.035227	0.349779	-3.82252	SLVELQLESGAFSSRSQEGNVPPNSPLNLPV	Tb927.7.6690	>Tb927.7.6690 | organism=Trypanosoma_brucei_TREU927 | product=hypothetical protein | location=Tb927_07_v5.1:1848620-1849828(-) | length=402 | sequence_SO=chromosome | SO=protein_coding
Tb927.11.6050_VPLSGSVGDDAPLQPSHSAK_18	0.263552	5.60821	2.47825	0.037462	0.356041	-3.82255	LSGSVGDDAPLQPSHSAKGRARRDTRQLSKH	Tb927.11.6050	>Tb927.11.6050 | organism=Trypanosoma_brucei_TREU927 | product=hypothetical protein, conserved | location=Tb927_11_v5.1:1708041-1713164(-) | length=1707 | sequence_SO=chromosome | SO=protein_coding
Tb927.11.10200_ATGSISLTSQSTGGGSVGK_12	0.27265	6.53676	2.51783	0.0351949	0.349779	-3.8237	LKGKATGSISLTSQSTGGGSVGKRGKSPKSR	Tb927.11.10200	>Tb927.11.10200 | organism=Trypanosoma_brucei_TREU927 | product=hypothetical protein, conserved | location=Tb927_11_v5.1:2728749-2730221(+) | length=490 | sequence_SO=chromosome | SO=protein_coding
Tb927.8.3590_GNQTFPIPGVNIPAPVVNETSQREK_21	0.306234	5.79568	2.4824	0.0372181	0.355688	-3.8243	PIPGVNIPAPVVNETSQREKSPEAHVRELLA	Tb927.8.3590	>Tb927.8.3590 | organism=Trypanosoma_brucei_TREU927 | product=hypothetical protein, conserved | location=Tb927_08_v5.1:1079246-1081204(-) | length=652 | sequence_SO=chromosome | SO=protein_coding
Tb927.8.4400_SSPPAQGSSVQSR_1	-0.246465	7.65359	-2.55282	0.0333063	0.348122	-3.82552	____MTRLPSAAAGRSSPPAQGSSVQSRSAR	Tb927.8.4400	>Tb927.8.4400 | organism=Trypanosoma_brucei_TREU927 | product=hypothetical protein, conserved | location=Tb927_08_v5.1:1309036-1311042(-) | length=668 | sequence_SO=chromosome | SO=protein_coding
Tb927.6.4440_EPSCAEGK_3	0.363087	6.40869	2.51132	0.0355581	0.349779	-3.82701	RNQIVTRTGAVEKEPSCAEGKNEPEGKVEEE	Tb927.6.4440	>Tb927.6.4440 | organism=Trypanosoma_brucei_TREU927 | product=hypothetical protein, conserved | location=Tb927_06_v5.1:1246165-1247223(-) | length=352 | sequence_SO=chromosome | SO=protein_coding
Tb927.11.15120_SNTTSQLLSDETPQSAAR_1	0.294447	8.0358	2.55385	0.0332524	0.348122	-3.82734	DPLGEVKRRVDEARRSNTTSQLLSDETPQSA	Tb927.11.15120	>Tb927.11.15120 | organism=Trypanosoma_brucei_TREU927 | product=hypothetical protein, conserved | location=Tb927_11_v5.1:4021195-4023366(-) | length=723 | sequence_SO=chromosome | SO=protein_coding
Tb927.8.4320_GDSDADLQESSGAFNLK_10	0.283538	6.09052	2.49664	0.0363913	0.353312	-3.82821	ALGMDKGDSDADLQESSGAFNLKSALAKKPK	Tb927.8.4320	>Tb927.8.4320 | organism=Trypanosoma_brucei_TREU927 | product=hypothetical protein, conserved | location=Tb927_08_v5.1:1279977-1285816(-) | length=1466 | sequence_SO=chromosome | SO=protein_coding
Tb927.2.4550_DWDVGSDEK_6	-0.225715	7.94417	-2.55421	0.0332338	0.348122	-3.82839	VMNANLNLEKDWDVGSDEKEGGDDEQYDGSG	Tb927.2.4550	>Tb927.2.4550 | organism=Trypanosoma_brucei_TREU927 | product=FtsJ cell division protein, putative | location=Tb927_02_v5.1:808085-810802(-) | length=905 | sequence_SO=chromosome | SO=protein_coding
Tb927.10.3820_AEVSFGVGDNPK_4	-0.26322	6.98462	-2.53427	0.0342949	0.349551	-3.83013	KPVDNQASRASRAEVSFGVGDNPKVSSQLND	Tb927.10.3820	>Tb927.10.3820 | organism=Trypanosoma_brucei_TREU927 | product=hypothetical protein, conserved | location=Tb927_10_v5.1:1004326-1010769(-) | length=2147 | sequence_SO=chromosome | SO=protein_coding
Tb927.3.4610_GGSTTIAEGPPTR_5	-0.247563	6.6113	-2.51793	0.0351893	0.349779	-3.83303	SATVGDGGAPKGGSTTIAEGPPTRASTSRPA	Tb927.3.4610	>Tb927.3.4610 | organism=Trypanosoma_brucei_TREU927 | product=hypothetical protein, conserved | location=Tb927_03_v5.1:1293531-1302836(-) | length=3101 | sequence_SO=chromosome | SO=protein_coding
Tb927.1.4310_SGGTPPR_1	-0.365454	5.6931	-2.47835	0.0374565	0.356041	-3.83572	SRGPDSHSSHSELSRSGGTPPRSAPDAMFRH	Tb927.1.4310	>Tb927.1.4310 | organism=Trypanosoma_brucei_TREU927 | product=hypothetical protein, conserved | location=Tb927_01_v5.1:890927-895843(+) | length=1638 | sequence_SO=chromosome | SO=protein_coding
Tb927.1.4310_SRGPESHSVR_8	-0.266969	7.77798	-2.54819	0.0335505	0.348601	-3.83595	SAPDDSRRSRGPESHSVRSDTTRTGGTPSRG	Tb927.1.4310	>Tb927.1.4310 | organism=Trypanosoma_brucei_TREU927 | product=hypothetical protein, conserved | location=Tb927_01_v5.1:890927-895843(+) | length=1638 | sequence_SO=chromosome | SO=protein_coding
Tb927.11.710_GSHDTPTNMEEMNVFSESDESLHR_7	0.280756	5.85928	2.47858	0.037443	0.356041	-3.83666	HQSQRQEARGSHDTPTNMEEMNVFSESDESL	Tb927.11.710	>Tb927.11.710 | organism=Trypanosoma_brucei_TREU927 | product=hypothetical protein, conserved | location=Tb927_11_v5.1:172346-173551(-) | length=401 | sequence_SO=chromosome | SO=protein_coding
Tb927.9.10660_ELYSSLLNGDNAESGDEPSTK_5	-0.28236	5.45616	-2.46001	0.0385564	0.359876	-3.83735	EEHREREYIRKELYSSLLNGDNAESGDEPST	Tb927.9.10660	>Tb927.9.10660 | organism=Trypanosoma_brucei_TREU927 | product=hypothetical protein, conserved | location=Tb927_09_v5.1:1687943-1688470(-) | length=175 | sequence_SO=chromosome | SO=protein_coding
Tb927.4.4510_LVGSASPLPR_4	-1.17567	4.30376	-2.35095	0.0457996	0.380425	-3.83784	SGTIECGLGSPRLVGSASPLPRCSAMEDTLH	Tb927.4.4510	>Tb927.4.4510 | organism=Trypanosoma_brucei_TREU927 | product=protein phosphatase 2C, putative | location=Tb927_04_v5.1:1221638-1226266(-) | length=1471 | sequence_SO=chromosome | SO=protein_coding
Tb927.8.5710_GASADPVVMAAEGDEKPPR_3	-0.235046	7.7656	-2.54396	0.0337751	0.349436	-3.8402	RTSNNHVGTLPCRGASADPVVMAAEGDEKPP	Tb927.8.5710	>Tb927.8.5710 | organism=Trypanosoma_brucei_TREU927 | product=recombination initiation protein NBS1, putative | location=Tb927_08_v5.1:1687940-1691349(+) | length=918 | sequence_SO=chromosome | SO=protein_coding
Tb927.9.3010_NAENTSGGQAPTSAAGS_6	-0.394925	3.48609	-2.30416	0.0493112	0.391007	-3.84369	LWASRKQRERNAENTSGGQAPTSAAGS____	Tb927.9.3010	>Tb927.9.3010 | organism=Trypanosoma_brucei_TREU927 | product=hypothetical protein, conserved | location=Tb927_09_v5.1:672068-672298(-) | length=76 | sequence_SO=chromosome | SO=protein_coding
Tb927.7.2650_SVRDSEMR_1	-0.340754	5.15425	-2.44868	0.0392515	0.362569	-3.84463	TRELSPQSELKSDRKSVRDSEMRSAGKSGRS	Tb927.7.2650	>Tb927.7.2650 | organism=Trypanosoma_brucei_TREU927 | product=hypothetical protein, conserved | location=Tb927_07_v5.1:678884-680497(-) | length=537 | sequence_SO=chromosome | SO=protein_coding
Tb927.9.5460_QSSIVVTTPLTSTVSTSFAVK_3	0.660326	1.93273	2.16882	0.0610421	0.421589	-3.84505	NSLIPAPRSAASRQSSIVVTTPLTSTVSTSF	Tb927.9.5460	>Tb927.9.5460 | organism=Trypanosoma_brucei_TREU927 | product=eukaryotic translation initation factor 4 gamma, putative | location=Tb927_09_v5.1:945458-948454(+) | length=998 | sequence_SO=chromosome | SO=protein_coding
Tb927.9.5460_QSSIVVTTPLTSTVSTSFAVK_7	0.660326	1.93273	2.16882	0.0610421	0.421589	-3.84505	PAPRSAASRQSSIVVTTPLTSTVSTSFAVKQ	Tb927.9.5460	>Tb927.9.5460 | organism=Trypanosoma_brucei_TREU927 | product=eukaryotic translation initation factor 4 gamma, putative | location=Tb927_09_v5.1:945458-948454(+) | length=998 | sequence_SO=chromosome | SO=protein_coding
Tb927.5.570_PVSPSPVTTITIDDEGIHPGVGR_3	0.43262	2.75414	2.23266	0.0552	0.406006	-3.84526	QHQQEKRPSGLERPVSPSPVTTITIDDEGIH	Tb927.5.570	>Tb927.5.570 | organism=Trypanosoma_brucei_TREU927 | product=hypothetical protein, conserved | location=Tb927_05_v5.1:232810-239193(-) | length=2127 | sequence_SO=chromosome | SO=protein_coding
Tb927.4.2220_SFNDVSK_1	0.322381	7.67076	2.53618	0.0341913	0.349436	-3.84652	SILGDITAEPLSARRSFNDVSKVREPDGRWC	Tb927.4.2220	>Tb927.4.2220 | organism=Trypanosoma_brucei_TREU927 | product=TPR-repeat-containing chaperone protein DNAJ, putative | location=Tb927_04_v5.1:574676-576793(+) | length=705 | sequence_SO=chromosome | SO=protein_coding
Tb927.8.3590_LAFMNTTVESPSR_10	0.295492	7.83099	2.53835	0.0340748	0.349436	-3.84679	NIVANRLAFMNTTVESPSRASEASPVPS___	Tb927.8.3590	>Tb927.8.3590 | organism=Trypanosoma_brucei_TREU927 | product=hypothetical protein, conserved | location=Tb927_08_v5.1:1079246-1081204(-) | length=652 | sequence_SO=chromosome | SO=protein_coding
Tb927.10.850_SASVASIPDTQR_6	0.259542	6.59441	2.50807	0.0357408	0.350783	-3.84685	SSPSPRPRVRSASVASIPDTQRCEGILSSRS	Tb927.10.850	>Tb927.10.850 | organism=Trypanosoma_brucei_TREU927 | product=hypothetical protein, conserved | location=Tb927_10_v5.1:225146-229654(+) | length=1502 | sequence_SO=chromosome | SO=protein_coding
Tb927.3.2110_VQPTVSAR_6	-0.361074	4.91553	-2.42874	0.0405065	0.365841	-3.84708	ASTPVVLPSRVQPTVSARWSGPEAEVPESAA	Tb927.3.2110	>Tb927.3.2110 | organism=Trypanosoma_brucei_TREU927 | product=TFIIF-stimulated CTD phosphatase, putative | location=Tb927_03_v5.1:554985-556256(-) | length=423 | sequence_SO=chromosome | SO=protein_coding
Tb927.11.11770_ASAEPFQPK_2	-0.277374	5.64267	-2.47256	0.0378002	0.357366	-3.84732	QQQQVAPSSQTTLRASAEPFQPKGSQGFGLV	Tb927.11.11770	>Tb927.11.11770 | organism=Trypanosoma_brucei_TREU927 | product=eukaryotic translation initiation factor 4e, putative | location=Tb927_11_v5.1:3155592-3156920(+) | length=442 | sequence_SO=chromosome | SO=protein_coding
Tb927.11.5960_RPDELHIPGASDEETEEMTR_11	0.256849	7.37305	2.5286	0.0346024	0.349779	-3.84844	YVAHRRPDELHIPGASDEETEEMTRADGPEN	Tb927.11.5960	>Tb927.11.5960 | organism=Trypanosoma_brucei_TREU927 | product=hypothetical protein, conserved | location=Tb927_11_v5.1:1691983-1692306(-) | length=107 | sequence_SO=chromosome | SO=protein_coding;>Tb927.11.5950 | organism=Trypanosoma_brucei_TREU927 | prod
Tb927.9.5040_LSTSSGNNSSTR_4	0.250085	6.90099	2.51447	0.0353821	0.349779	-3.85133	NRAQWERVLETRLSTSSGNNSSTR_______	Tb927.9.5040	>Tb927.9.5040 | organism=Trypanosoma_brucei_TREU927 | product=cAMP-specific phosphodiesterase (PDEB1) | location=Tb927_09_v5.1:903516-906308(+) | length=930 | sequence_SO=chromosome | SO=protein_coding
Tb927.8.3770_LALSNGTTNAK_4	0.319031	4.87933	2.41739	0.0412393	0.367308	-3.85169	RRLKRENIIQQRLALSNGTTNAKEVLGCDHM	Tb927.8.3770	>Tb927.8.3770 | organism=Trypanosoma_brucei_TREU927 | product=mitogen-activated protein kinase, putative (MPK10) | location=Tb927_08_v5.1:1123180-1124946(-) | length=409 | sequence_SO=chromosome | SO=protein_coding
Tb927.10.14570_SPAVDPEAAIIER_1	1.29885	5.91451	2.45971	0.0385746	0.359876	-3.8517	YRKLHGFDPRRGAVKSPAVDPEAAIIERCKT	Tb927.10.14570	>Tb927.10.14570 | organism=Trypanosoma_brucei_TREU927 | product=hypothetical protein, conserved | location=Tb927_10_v5.1:3570449-3572605(-) | length=718 | sequence_SO=chromosome | SO=protein_coding
Tb927.8.7950_ASVSTAEVPK_2	0.240497	7.03136	2.51783	0.0351949	0.349779	-3.8537	GSAEGALKRQQGSRASVSTAEVPKLTQRTIS	Tb927.8.7950	>Tb927.8.7950 | organism=Trypanosoma_brucei_TREU927 | product=hypothetical protein, conserved | location=Tb927_08_v5.1:2338138-2343381(+) | length=1747 | sequence_SO=chromosome | SO=protein_coding
Tb927.6.1720_ASSTVNIPGDHLSLPSSHK_3	0.247904	6.68132	2.50233	0.0360661	0.351218	-3.85556	RTSERHTRRGRSRASSTVNIPGDHLSLPSSH	Tb927.6.1720	>Tb927.6.1720 | organism=Trypanosoma_brucei_TREU927 | product=hypothetical protein, conserved | location=Tb927_06_v5.1:574403-576697(-) | length=764 | sequence_SO=chromosome | SO=protein_coding
Tb927.2.2340_VNSFGSPPDEK_3	-0.270877	6.5934	-2.50136	0.0361212	0.351218	-3.85711	ARGKRGAGTRNGRVNSFGSPPDEKSVGFGVS	Tb927.2.2340	>Tb927.2.2340 | organism=Trypanosoma_brucei_TREU927 | product=hypothetical protein, conserved | location=Tb927_02_v5.1:452065-455688(-) | length=1207 | sequence_SO=chromosome | SO=protein_coding
Tb927.11.10090_GTGSLEGSRK_4	-0.235797	6.88113	-2.51205	0.035517	0.349779	-3.85821	QLVAEEEDASLKGTGSLEGSRKEGLEKDALR	Tb927.11.10090	>Tb927.11.10090 | organism=Trypanosoma_brucei_TREU927 | product=hypothetical protein, conserved | location=Tb927_11_v5.1:2705556-2706803(+) | length=415 | sequence_SO=chromosome | SO=protein_coding
Tb927.11.5100_QGLTPDAK_4	0.415166	6.36307	2.48572	0.0370233	0.355688	-3.85878	PGKSGEGSPVSRQGLTPDAKAAKKVAISEPN	Tb927.11.5100	>Tb927.11.5100 | organism=Trypanosoma_brucei_TREU927 | product=hypothetical protein, conserved | location=Tb927_11_v5.1:1457838-1460531(+) | length=897 | sequence_SO=chromosome | SO=protein_coding
Tb927.7.5700_SFPHHGFTPR_8	0.276433	5.31174	2.4351	0.0401019	0.365436	-3.86465	LLQQKKGRSFPHHGFTPRAIAAKRFAENTTT	Tb927.7.5700	>Tb927.7.5700 | organism=Trypanosoma_brucei_TREU927 | product=hypothetical protein, conserved | location=Tb927_07_v5.1:1540476-1541438(+) | length=320 | sequence_SO=chromosome | SO=protein_coding
Tb927.11.13270_FEAILSNLR_6	-0.312172	7.57192	-2.52531	0.0347826	0.349779	-3.86641	QNIDIVTQLRFEAILSNLRASGTRRSLSVGS	Tb927.11.13270	>Tb927.11.13270 | organism=Trypanosoma_brucei_TREU927 | product=hypothetical protein, conserved | location=Tb927_11_v5.1:3559065-3559877(-) | length=270 | sequence_SO=chromosome | SO=protein_coding
Tb927.10.14550_VGSTTENITQDVR_3	-0.244759	6.71803	-2.50245	0.036059	0.351218	-3.8676	EFMCRHSFLQVGRVGSTTENITQDVRWIEDP	Tb927.10.14550	>Tb927.10.14550 | organism=Trypanosoma_brucei_TREU927 | product=ATP-dependent DEAD/H RNA helicase, putative | location=Tb927_10_v5.1:3565941-3567923(-) | length=660 | sequence_SO=chromosome | SO=protein_coding
Tb927.10.5260_TGGNSGISATGAGSVVLLPR_8	0.347111	5.05434	2.4063	0.0419674	0.369137	-3.86966	_______MTGGNSGISATGAGSVVLLPRGVY	Tb927.10.5260	>Tb927.10.5260 | organism=Trypanosoma_brucei_TREU927 | product=hypothetical protein, conserved | location=Tb927_10_v5.1:1313983-1317390(+) | length=1135 | sequence_SO=chromosome | SO=protein_coding;>Tb11.v5.0497 | organism=Trypanosoma_brucei_TREU927 | prod
Tb927.5.1940_GGDSVEFTGTPALPR_4	-0.247957	5.94145	-2.46406	0.0383105	0.359577	-3.86973	QEVGWGIPEAMRGGDSVEFTGTPALPRLTKA	Tb927.5.1940	>Tb927.5.1940 | organism=Trypanosoma_brucei_TREU927 | product=hypothetical protein, conserved | location=Tb927_05_v5.1:656966-657541(+) | length=191 | sequence_SO=chromosome | SO=protein_coding
Tb927.3.5250_AEVAHSR_6	-0.414911	4.98838	-2.41538	0.0413698	0.36732	-3.87052	SPPPPPPLPRAEVAHSRVSSGIVSINTGAPS	Tb927.3.5250	>Tb927.3.5250 | organism=Trypanosoma_brucei_TREU927 | product=ZFP family member, putative (ZC3H8) | location=Tb927_03_v5.1:1473439-1475178(+) | length=579 | sequence_SO=chromosome | SO=protein_coding
Tb927.6.4520_KISAAARDEALAK_3	0.310103	8.15589	2.52649	0.0347179	0.349779	-3.87186	EREEAEFQAMRERKISAAARDEALAKELAER	Tb927.6.4520	>Tb927.6.4520 | organism=Trypanosoma_brucei_TREU927 | product=hypothetical protein, conserved | location=Tb927_06_v5.1:1265542-1266897(-) | length=436 | sequence_SO=chromosome | SO=protein_coding
Tb927.5.310_AAPEEASAAAVAQPK_7	-0.314796	4.69569	-2.38968	0.0430833	0.370331	-3.87195	FFLIRSRRKAAPEEASAAAVAQPKLSQPVHA	Tb927.5.310	>Tb927.5.310 | organism=Trypanosoma_brucei_TREU927 | product=hypothetical protein | location=Tb927_05_v5.1:74022-76024(-) | length=407 | sequence_SO=chromosome | SO=protein_coding;>Tb11.v5.0208 | organism=Trypanosoma_brucei_TREU927 | product=hypothetical p
Tb927.9.1350_FSPTHFSK_2	-0.315507	6.52041	-2.49154	0.0366847	0.354415	-3.87247	AGVGSQDLSREKGKFSPTHFSKDIFAPYDER	Tb927.9.1350	>Tb927.9.1350 | organism=Trypanosoma_brucei_TREU927 | product=hypothetical protein, conserved | location=Tb927_09_v5.1:339146-340759(-) | length=537 | sequence_SO=chromosome | SO=protein_coding
Tb927.3.1800_TETQGSAGVDGR_6	-0.266534	5.85185	-2.46246	0.0384073	0.359801	-3.87251	PDPKTSVAARTETQGSAGVDGRTTGSSKRKR	Tb927.3.1800	>Tb927.3.1800 | organism=Trypanosoma_brucei_TREU927 | product=hypothetical protein, conserved | location=Tb927_03_v5.1:465260-469645(-) | length=1461 | sequence_SO=chromosome | SO=protein_coding
Tb927.11.10120_HGSVPYSAADGGNSR_7	0.293813	4.5075	2.36312	0.0449281	0.377436	-3.87526	STKQQAAGRHGSVPYSAADGGNSRGALPAVP	Tb927.11.10120	>Tb927.11.10120 | organism=Trypanosoma_brucei_TREU927 | product=hypothetical protein, conserved | location=Tb927_11_v5.1:2710406-2712814(+) | length=802 | sequence_SO=chromosome | SO=protein_coding
Tb927.10.11950_ESLPAQVGIK_2	-0.364218	4.16802	-2.34736	0.0460599	0.381023	-3.87527	______MKRYIQHKESLPAQVGIKRYRTTAA	Tb927.10.11950	>Tb927.10.11950 | organism=Trypanosoma_brucei_TREU927 | product=hypothetical protein, conserved | location=Tb927_10_v5.1:2912146-2912754(+) | length=202 | sequence_SO=chromosome | SO=protein_coding
Tb927.3.2730_SVVLLGDNLTPDELAR_1	-0.369586	4.16687	-2.34095	0.0465285	0.381862	-3.87775	SRGCGRREAEAMFMRSVVLLGDNLTPDELAR	Tb927.3.2730	>Tb927.3.2730 | organism=Trypanosoma_brucei_TREU927 | product=hypothetical protein, conserved | location=Tb927_03_v5.1:695984-701068(-) | length=1694 | sequence_SO=chromosome | SO=protein_coding
Tb927.2.6050_FENDLAATK_8	-0.302996	5.21623	-2.4303	0.0404074	0.365841	-3.87829	VVEGSTIKFENDLAATKNGSAVLSASGVGVG	Tb927.2.6050	>Tb927.2.6050 | organism=Trypanosoma_brucei_TREU927 | product=beta prime COP protein | location=Tb927_02_v5.1:1092946-1095501(+) | length=851 | sequence_SO=chromosome | SO=protein_coding
Tb927.1.2100_DGSDGHAEETSPVQSPEGEVGER_10	0.30046	5.04124	2.40805	0.0418514	0.369137	-3.87953	GESVTKDGSDGHAEETSPVQSPEGEVGERSA	Tb927.1.2100	>Tb927.1.2100 | organism=Trypanosoma_brucei_TREU927 | product=calpain-like cysteine peptidase, putative,cysteine peptidase, Clan CA, family C2, putative | location=Tb927_01_v5.1:531578-535023(+) | length=1146 | sequence_SO=chromosome | SO=protein_coding
Tb927.10.9260_ASQTSVTPVGSSSDAVDSDPLNDSFSPSR_18	0.32331	4.78728	2.37825	0.0438677	0.373399	-3.88158	QTSVTPVGSSSDAVDSDPLNDSFSPSRRARA	Tb927.10.9260	>Tb927.10.9260 | organism=Trypanosoma_brucei_TREU927 | product=hypothetical protein, conserved | location=Tb927_10_v5.1:2293624-2294598(+) | length=324 | sequence_SO=chromosome | SO=protein_coding
Tb927.1.3880_GVSHPDSGVAQR_3	-0.258883	5.60158	-2.44545	0.0394521	0.362569	-3.88295	DGVSSHLDMHSPRGVSHPDSGVAQRRRKPRV	Tb927.1.3880	>Tb927.1.3880 | organism=Trypanosoma_brucei_TREU927 | product=hypothetical protein, conserved | location=Tb927_01_v5.1:827008-832221(+) | length=1737 | sequence_SO=chromosome | SO=protein_coding
Tb927.6.2950_EASVYVTGSNADFEQK_9	0.282486	4.76926	2.38101	0.0436771	0.372966	-3.88303	RSAFSGREASVYVTGSNADFEQKYSHVYTTS	Tb927.6.2950	>Tb927.6.2950 | organism=Trypanosoma_brucei_TREU927 | product=hypothetical protein | location=Tb927_06_v5.1:881264-882157(+) | length=297 | sequence_SO=chromosome | SO=protein_coding
Tb927.10.1510_AEEAARQSQSR_8	-0.367087	4.79546	-2.39051	0.0430268	0.370331	-3.8832	AAINRGIKAEEAARQSQSRAQNQEKTTQQQK	Tb927.10.1510	>Tb927.10.1510 | organism=Trypanosoma_brucei_TREU927 | product=NOT1 (NOT1) | location=Tb927_10_v5.1:405276-412256(-) | length=2326 | sequence_SO=chromosome | SO=protein_coding
Tb11.v5.0996_YLNDISTAGLR_6	-0.334009	5.41581	-2.42739	0.0405929	0.365849	-3.88443	YKPPQKPPYKYLNDISTAGLREHMAQATIAR	Tb11.v5.0996	>Tb11.v5.0996 | organism=Trypanosoma_brucei_TREU927 | product=hypothetical protein, conserved | location=Tb927_11_bin_v5.1:5170885-5172342(+) | length=485 | sequence_SO=random_sequence | SO=protein_coding;>Tb11.1220 | organism=Trypanosoma_brucei_TREU927 |
Tb927.11.2140_SLSGVDLSILTR_3	1.16468	0.423809	2.10184	0.0678253	0.432725	-3.88484	NLPDKCMSVSFAKSLSGVDLSILTRSAGNAS	Tb927.11.2140	>Tb927.11.2140 | organism=Trypanosoma_brucei_TREU927 | product=hypothetical protein, conserved | location=Tb927_11_v5.1:607583-610924(+) | length=1113 | sequence_SO=chromosome | SO=protein_coding
Tb927.8.1840_STEFDDNVPIHSR_1	-0.260917	6.94372	-2.49484	0.0364943	0.353312	-3.8852	RCGDASVDDSVTLSRSTEFDDNVPIHSRSHR	Tb927.8.1840	>Tb927.8.1840 | organism=Trypanosoma_brucei_TREU927 | product=hypothetical protein, conserved | location=Tb927_08_v5.1:596869-603060(-) | length=2063 | sequence_SO=chromosome | SO=protein_coding
Tb11.0840_SVSADENGEDPAVASGADIPAHVMR_15	0.346653	4.96818	2.39269	0.0428792	0.370331	-3.88534	RSVSADENGEDPAVASGADIPAHVMRRILSA	Tb11.0840	>Tb11.0840 | organism=Trypanosoma_brucei_TREU927 | product=hypothetical protein,chrXI additional, unordered contigs | location=tryp_XI-147f01.q1ca:1458-2243(+) | length=261 | sequence_SO=contig | SO=protein_coding;>Tb927.11.720 | organism=Trypanosoma_bruce
Tb927.3.4610_EEGTTPAGSERPR_9	-0.302198	4.99495	-2.40018	0.0423749	0.369137	-3.88902	VPGGKGKEEGTTPAGSERPRYPTPSGGFMGI	Tb927.3.4610	>Tb927.3.4610 | organism=Trypanosoma_brucei_TREU927 | product=hypothetical protein, conserved | location=Tb927_03_v5.1:1293531-1302836(-) | length=3101 | sequence_SO=chromosome | SO=protein_coding
Tb927.3.4610_EEGTTPAGSERPR_4	-0.302198	4.99495	-2.40018	0.0423749	0.369137	-3.88902	VGRSPVPGGKGKEEGTTPAGSERPRYPTPSG	Tb927.3.4610	>Tb927.3.4610 | organism=Trypanosoma_brucei_TREU927 | product=hypothetical protein, conserved | location=Tb927_03_v5.1:1293531-1302836(-) | length=3101 | sequence_SO=chromosome | SO=protein_coding
Tb927.3.1110_RGSRSENDGAPK_5	0.276925	5.28926	2.41579	0.0413435	0.36732	-3.88978	LNALRGEAGRKRGSRSENDGAPKIGGQGNGP	Tb927.3.1110	>Tb927.3.1110 | organism=Trypanosoma_brucei_TREU927 | product=flagellar transport protein, putative (PIFTA1) | location=Tb927_03_v5.1:270798-272231(+) | length=477 | sequence_SO=chromosome | SO=protein_coding;>Tb11.v5.0589 | organism=Trypanosoma_brucei_TRE
Tb927.2.4060_AAGSGPLADAPPHTSWDGHGR_4	0.244581	7.43242	2.50248	0.0360572	0.351218	-3.89032	HRLSSTTTGSARAAGSGPLADAPPHTSWDGH	Tb927.2.4060	>Tb927.2.4060 | organism=Trypanosoma_brucei_TREU927 | product=dynein intermediate chain IC 138, putative | location=Tb927_02_v5.1:714910-717552(-) | length=864 | sequence_SO=chromosome | SO=protein_coding
Tb927.4.2990_GRTSDDGEAGNTGSGGR_4	-0.39109	4.02515	-2.33623	0.0468766	0.381917	-3.8914	HTIGHGSSRALKGRTSDDGEAGNTGSGGRMG	Tb927.4.2990	>Tb927.4.2990 | organism=Trypanosoma_brucei_TREU927 | product=hypothetical protein, conserved | location=Tb927_04_v5.1:791219-795088(+) | length=1289 | sequence_SO=chromosome | SO=protein_coding;>Tb11.v5.0968 | organism=Trypanosoma_brucei_TREU927 | product
Tb927.4.2990_GRTSDDGEAGNTGSGGR_3	-0.39109	4.02515	-2.33623	0.0468766	0.381917	-3.8914	IHTIGHGSSRALKGRTSDDGEAGNTGSGGRM	Tb927.4.2990	>Tb927.4.2990 | organism=Trypanosoma_brucei_TREU927 | product=hypothetical protein, conserved | location=Tb927_04_v5.1:791219-795088(+) | length=1289 | sequence_SO=chromosome | SO=protein_coding;>Tb11.v5.0968 | organism=Trypanosoma_brucei_TREU927 | product
Tb927.11.5660_HSYSPSPFEGR_4	-0.329502	4.25046	-2.33919	0.0466579	0.381877	-3.89208	TSCAKSARTDRKHSYSPSPFEGRIPAALKSA	Tb927.11.5660	>Tb927.11.5660 | organism=Trypanosoma_brucei_TREU927 | product=hypothetical protein, conserved | location=Tb927_11_v5.1:1599571-1600797(+) | length=408 | sequence_SO=chromosome | SO=protein_coding
Tb927.7.3550_RNEEGGERLSSK_10	-0.230362	7.96848	-2.5104	0.0356101	0.34987	-3.89654	EQPLSKRNEEGGERLSSKGSEGRFEKEGGKE	Tb927.7.3550	>Tb927.7.3550 | organism=Trypanosoma_brucei_TREU927 | product=hypothetical protein, conserved | location=Tb927_07_v5.1:914750-918475(-) | length=1241 | sequence_SO=chromosome | SO=protein_coding
Tb927.8.7950_MDHGNSPPFPQLSPTAK_6	0.389845	5.75639	2.42826	0.0405371	0.365841	-3.89693	SSSYSADSSRMDHGNSPPFPQLSPTAKSDSP	Tb927.8.7950	>Tb927.8.7950 | organism=Trypanosoma_brucei_TREU927 | product=hypothetical protein, conserved | location=Tb927_08_v5.1:2338138-2343381(+) | length=1747 | sequence_SO=chromosome | SO=protein_coding
Tb927.8.7950_MDHGNSPPFPQLSPTAK_13	0.389845	5.75639	2.42826	0.0405371	0.365841	-3.89693	SSRMDHGNSPPFPQLSPTAKSDSPPCRTHEN	Tb927.8.7950	>Tb927.8.7950 | organism=Trypanosoma_brucei_TREU927 | product=hypothetical protein, conserved | location=Tb927_08_v5.1:2338138-2343381(+) | length=1747 | sequence_SO=chromosome | SO=protein_coding
Tb927.10.14890_SGGGAAAAAAALPPPPPISEEK_1	0.315411	6.36691	2.45868	0.0386372	0.359876	-3.89914	GALQEYAKRIEVLEKSGGGAAAAAAALPPPP	Tb927.10.14890	>Tb927.10.14890 | organism=Trypanosoma_brucei_TREU927 | product=C-terminal motor kinesin, putative (TBKIFC1) | location=Tb927_10_v5.1:3633146-3635608(+) | length=820 | sequence_SO=chromosome | SO=protein_coding;>Tb11.v5.0636 | organism=Trypanosoma_brucei_T
Tb927.1.3270_LLDVASDSIR_8	-0.271593	4.98095	-2.40063	0.0423444	0.369137	-3.9011	KDDVPEAKLLDVASDSIRYSSNREELLEVLA	Tb927.1.3270	>Tb927.1.3270 | organism=Trypanosoma_brucei_TREU927 | product=hypothetical protein, conserved | location=Tb927_01_v5.1:709573-712308(+) | length=911 | sequence_SO=chromosome | SO=protein_coding
Tb927.10.9650_NSFSEGDDMTDGEDR_10	0.272398	5.31076	2.40282	0.0421984	0.369137	-3.9026	ETLLRRNSFSEGDDMTDGEDRNHDSLTSAAC	Tb927.10.9650	>Tb927.10.9650 | organism=Trypanosoma_brucei_TREU927 | product=hypothetical protein, conserved | location=Tb927_10_v5.1:2377684-2381904(+) | length=1406 | sequence_SO=chromosome | SO=protein_coding
Tb927.6.1430_IRSYETK_3	-0.267206	5.40505	-2.42087	0.0410129	0.367308	-3.9027	NVIAERKATLLKKIRSYETKISEGQHHLEEL	Tb927.6.1430	>Tb927.6.1430 | organism=Trypanosoma_brucei_TREU927 | product=hypothetical protein, conserved | location=Tb927_06_v5.1:509214-511523(-) | length=769 | sequence_SO=chromosome | SO=protein_coding
Tb927.11.14100_SGTEEEVEQALAATEAEAAEVR_1	4.06677	-1.0063	2.09963	0.0680607	0.432725	-3.90366	RFLRVTFSHFPPAPRSGTEEEVEQALAATEA	Tb927.11.14100	>Tb927.11.14100 | organism=Trypanosoma_brucei_TREU927 | product=DRBD4 (DRBD4) | location=Tb927_11_v5.1:3736962-3739072(+) | length=505 | sequence_SO=chromosome | SO=protein_coding
Tb927.11.14100_SGTEEEVEQALAATEAEAAEVR_3	4.06677	-1.0063	2.09963	0.0680607	0.432725	-3.90366	LRVTFSHFPPAPRSGTEEEVEQALAATEAEA	Tb927.11.14100	>Tb927.11.14100 | organism=Trypanosoma_brucei_TREU927 | product=DRBD4 (DRBD4) | location=Tb927_11_v5.1:3736962-3739072(+) | length=505 | sequence_SO=chromosome | SO=protein_coding
Tb927.11.5100_APDTSDKPSLPSSK_9	0.307741	7.9994	2.50127	0.0361264	0.351218	-3.90917	RVSTVTKAPDTSDKPSLPSSKIRKSDAAAAK	Tb927.11.5100	>Tb927.11.5100 | organism=Trypanosoma_brucei_TREU927 | product=hypothetical protein, conserved | location=Tb927_11_v5.1:1457838-1460531(+) | length=897 | sequence_SO=chromosome | SO=protein_coding
Tb927.3.1310_ELSVTPTPDR_5	0.279315	6.12917	2.44677	0.0393702	0.362569	-3.91088	YNLSSVSPLARELSVTPTPDRQHVRIIDSTN	Tb927.3.1310	>Tb927.3.1310 | organism=Trypanosoma_brucei_TREU927 | product=hypothetical protein, conserved | location=Tb927_03_v5.1:323362-327123(+) | length=1253 | sequence_SO=chromosome | SO=protein_coding
Tb927.11.7840_EEVHGSVGR_6	-0.245333	6.74021	-2.4704	0.0379289	0.357489	-3.91302	ELPKPDKQSKEEVHGSVGRGKRKRAGEKPTA	Tb927.11.7840	>Tb927.11.7840 | organism=Trypanosoma_brucei_TREU927 | product=ribonucleoside-diphosphate reductase large chain (RNR1) | location=Tb927_11_v5.1:2220534-2223050(-) | length=838 | sequence_SO=chromosome | SO=protein_coding
Tb927.8.6240_QPFESMPDVR_5	-0.230326	7.14572	-2.48244	0.0372157	0.355688	-3.91302	EALQQPRPPQKQPFESMPDVRDFGTTHSESY	Tb927.8.6240	>Tb927.8.6240 | organism=Trypanosoma_brucei_TREU927 | product=STOP axonemal protein | location=Tb927_08_v5.1:1814348-1815148(+) | length=266 | sequence_SO=chromosome | SO=protein_coding
Tb927.10.13720_IEGGEDTEPEK_7	-0.232981	6.59184	-2.46529	0.0382359	0.359577	-3.91366	KGHRHSRRKIEGGEDTEPEKSATLPMKTESD	Tb927.10.13720	>Tb927.10.13720 | organism=Trypanosoma_brucei_TREU927 | product=RNA-binding protein, putative (RBP29) | location=Tb927_10_v5.1:3351198-3352331(-) | length=377 | sequence_SO=chromosome | SO=protein_coding
Tb927.3.1200_LASASSVIGLEPLR_6	-0.284425	4.54289	-2.35485	0.0455185	0.379775	-3.91397	FQRASSTHQRLASASSVIGLEPLRIMFPLID	Tb927.3.1200	>Tb927.3.1200 | organism=Trypanosoma_brucei_TREU927 | product=hypothetical protein, conserved | location=Tb927_03_v5.1:295770-298091(+) | length=773 | sequence_SO=chromosome | SO=protein_coding
Tb927.5.1410_GEAVSSPDKK_6	0.723471	7.6206	2.4817	0.0372589	0.355688	-3.91546	GNAEDVIDEKGEAVSSPDKKGGATSPCYRKE	Tb927.5.1410	>Tb927.5.1410 | organism=Trypanosoma_brucei_TREU927 | product=64 kDa invariant surface glycoprotein (ISG64) | location=Tb927_05_v5.1:508589-509896(-) | length=435 | sequence_SO=chromosome | SO=protein_coding;>Tb927.5.1390 | organism=Trypanosoma_brucei_TREU
Tb927.8.4360_ESAEAEGSPK_8	0.847875	6.25069	2.42004	0.041067	0.367308	-3.92168	KYRETGSRESAEAEGSPKDTTTGRRQSVTLD	Tb927.8.4360	>Tb927.8.4360 | organism=Trypanosoma_brucei_TREU927 | product=hypothetical protein, conserved | location=Tb927_08_v5.1:1296564-1301385(-) | length=1368 | sequence_SO=chromosome | SO=protein_coding
Tb927.3.2690_SPGATAPESSISEGNLPR_1	0.234093	7.83995	2.48772	0.0369066	0.355546	-3.92523	RLNEGHRDLGETTKKSPGATAPESSISEGNL	Tb927.3.2690	>Tb927.3.2690 | organism=Trypanosoma_brucei_TREU927 | product=serine/threonine-protein kinase, putative,protein kinase, putative | location=Tb927_03_v5.1:682735-686520(-) | length=1261 | sequence_SO=chromosome | SO=protein_coding
Tb927.11.9240_SVSASALK_5	0.256277	7.58514	2.4852	0.0370538	0.355688	-3.92592	RSSVTPRADSKSVSASALKHLLDQVRVSEKK	Tb927.11.9240	>Tb927.11.9240 | organism=Trypanosoma_brucei_TREU927 | product=hypothetical protein, conserved | location=Tb927_11_v5.1:2532570-2538278(+) | length=1902 | sequence_SO=chromosome | SO=protein_coding
Tb927.11.6510_QGGRPARTEEGNR_8	0.579507	4.63857	2.34544	0.0462004	0.381844	-3.92691	GRPQQAQRQGGRPARTEEGNRQRQGQQRQKP	Tb927.11.6510	>Tb927.11.6510 | organism=Trypanosoma_brucei_TREU927 | product=40S ribosomal protein S21, putative | location=Tb927_11_v5.1:1834506-1835090(-) | length=194 | sequence_SO=chromosome | SO=protein_coding;>Tb927.11.6500 | organism=Trypanosoma_brucei_TREU927 |
Tb927.11.9510_RNFPTSAASGDENVVNDWSPDREEDGVDATPHAATVVSGR_19	0.346338	5.13139	2.36656	0.0446852	0.376713	-3.92717	PTSAASGDENVVNDWSPDREEDGVDATPHAA	Tb927.11.9510	>Tb927.11.9510 | organism=Trypanosoma_brucei_TREU927 | product=nucleic acid binding protein, putative | location=Tb927_11_v5.1:2594276-2595826(-) | length=516 | sequence_SO=chromosome | SO=protein_coding
Tb927.11.1230_NGASSANALQR_4	-0.209867	7.33045	-2.47815	0.0374679	0.356041	-3.9274	EAMREQWQPYLRNGASSANALQRCGSGMTAH	Tb927.11.1230	>Tb927.11.1230 | organism=Trypanosoma_brucei_TREU927 | product=hypothetical protein, conserved | location=Tb927_11_v5.1:358626-359972(+) | length=448 | sequence_SO=chromosome | SO=protein_coding
Tb927.10.3780_SASGPVVTEK_3	-0.254817	5.80767	-2.41758	0.0412269	0.367308	-3.93086	GCAMNSFSSSVQRSASGPVVTEKWARSIIQP	Tb927.10.3780	>Tb927.10.3780 | organism=Trypanosoma_brucei_TREU927 | product=hypothetical protein, conserved | location=Tb927_10_v5.1:982038-985106(-) | length=1022 | sequence_SO=chromosome | SO=protein_coding
Tb927.11.15060.2_ASDTQGTIADIDAAPLPSPTAQNSAVK_18	0.309004	4.94775	2.35986	0.0451602	0.378226	-3.93089	DTQGTIADIDAAPLPSPTAQNSAVKARSLAA	Tb927.11.15060.2	>Tb927.11.15060.2 | organism=Trypanosoma_brucei_TREU927 | product=unspecified product | location=Tb927_11_v5.1:4004515-4005635(-) | length=126 | sequence_SO=chromosome | SO=protein_coding;>Tb927.11.15060.1 | organism=Trypanosoma_brucei_TREU927 | product=un
Tb927.11.5310_GGSVSGANTDR_5	-0.282781	5.69185	-2.41245	0.0415617	0.367783	-3.93375	VRVVDSLRYIRGGSVSGANTDRRAPSGSSKE	Tb927.11.5310	>Tb927.11.5310 | organism=Trypanosoma_brucei_TREU927 | product=hypothetical protein, conserved | location=Tb927_11_v5.1:1514095-1516065(+) | length=656 | sequence_SO=chromosome | SO=protein_coding
Tb927.10.6310_LSLPSSDGTSPAK_10	0.327484	4.43127	2.29901	0.0497132	0.391007	-3.93391	EFTVVKLSLPSSDGTSPAKCQSKESSRVNAL	Tb927.10.6310	>Tb927.10.6310 | organism=Trypanosoma_brucei_TREU927 | product=major vault protein, putative (MVP) | location=Tb927_10_v5.1:1595280-1597868(-) | length=862 | sequence_SO=chromosome | SO=protein_coding;>Tb11.v5.0275 | organism=Trypanosoma_brucei_TREU927 | p
Tb927.6.3790_RGSNNENNHHDGSGGGAGGDAR_3	-1.51296	3.48191	-2.21527	0.0567345	0.410856	-3.93426	GAKARRPNHREGRRGSNNENNHHDGSGGGAG	Tb927.6.3790	>Tb927.6.3790 | organism=Trypanosoma_brucei_TREU927 | product=valosin-containing protein homolog, putative,AAA ATPase | location=Tb927_06_v5.1:1123023-1125410(-) | length=795 | sequence_SO=chromosome | SO=protein_coding
Tb927.7.3610_SFGTTHVELQR_4	0.345871	5.68929	2.40957	0.0417515	0.36892	-3.93439	QLLDRLPDDDCKSFGTTHVELQRALVDTAIA	Tb927.7.3610	>Tb927.7.3610 | organism=Trypanosoma_brucei_TREU927 | product=hypothetical protein, conserved | location=Tb927_07_v5.1:938783-940048(-) | length=421 | sequence_SO=chromosome | SO=protein_coding
Tb927.10.14730_LVVNAYQILRSPTK_13	0.819182	4.2372	2.29098	0.0503477	0.39149	-3.93472	IFKLVVNAYQILRSPTKRRKYDQEIGLREVR	Tb927.10.14730	>Tb927.10.14730 | organism=Trypanosoma_brucei_TREU927 | product=chaperone protein DNAj, putative | location=Tb927_10_v5.1:3594958-3596289(-) | length=443 | sequence_SO=chromosome | SO=protein_coding;>Tb11.v5.1062 | organism=Trypanosoma_brucei_TREU927 | pro
Tb927.10.15640_MTSPADAPTER_3	-0.257977	5.81006	-2.41691	0.0412702	0.367308	-3.93505	ESQPLATMETVKKMTSPADAPTERHDAFHLA	Tb927.10.15640	>Tb927.10.15640 | organism=Trypanosoma_brucei_TREU927 | product=hypothetical protein, conserved | location=Tb927_10_v5.1:3833524-3835638(+) | length=704 | sequence_SO=chromosome | SO=protein_coding
Tb927.11.11860_SPPSPNPAVGAVNGGVINNVGGIR_1	0.285982	8.7606	2.48139	0.0372772	0.355688	-3.93633	TSRSLVGARESVREKSPPSPNPAVGAVNGGV	Tb927.11.11860	>Tb927.11.11860 | organism=Trypanosoma_brucei_TREU927 | product=leucine-rich repeat protein (LRRP), putative | location=Tb927_11_v5.1:3179037-3181130(+) | length=697 | sequence_SO=chromosome | SO=protein_coding
Tb927.11.3990_QAYMSTR_5	-0.245993	6.18986	-2.43276	0.0402506	0.365841	-3.9364	YLTGIAPQRQRQAYMSTRRGWSPMQLITNDS	Tb927.11.3990	>Tb927.11.3990 | organism=Trypanosoma_brucei_TREU927 | product=hypothetical protein, conserved | location=Tb927_11_v5.1:1167200-1168141(+) | length=313 | sequence_SO=chromosome | SO=protein_coding
Tb927.8.6980_IGSSEATSPAVTAMASVIDSPISVADR_20	-1.47573	3.07416	-2.15444	0.0624398	0.425322	-3.93712	EATSPAVTAMASVIDSPISVADRSNDIMARL	Tb927.8.6980	>Tb927.8.6980 | organism=Trypanosoma_brucei_TREU927 | product=hypothetical protein, conserved | location=Tb927_08_v5.1:2010423-2012924(+) | length=833 | sequence_SO=chromosome | SO=protein_coding
Tb927.8.4400_TILPPDRNSVVAGTSDYNQR_9	0.319284	7.56504	2.47345	0.0377469	0.357227	-3.93731	VLQRRRRTILPPDRNSVVAGTSDYNQRAELS	Tb927.8.4400	>Tb927.8.4400 | organism=Trypanosoma_brucei_TREU927 | product=hypothetical protein, conserved | location=Tb927_08_v5.1:1309036-1311042(-) | length=668 | sequence_SO=chromosome | SO=protein_coding
Tb927.9.5620_TPTTSPGAAVEPSVAGQSDLPTPSK_22	0.257416	5.7646	2.40491	0.0420598	0.369137	-3.94236	GAAVEPSVAGQSDLPTPSKGPAEVAYKQACL	Tb927.9.5620	>Tb927.9.5620 | organism=Trypanosoma_brucei_TREU927 | product=hypothetical protein, conserved | location=Tb927_09_v5.1:965768-969808(+) | length=1346 | sequence_SO=chromosome | SO=protein_coding
Tb927.6.1770_GTPSSGLSQSINVGDAYLQEQLDK_10	0.351904	5.98987	2.4145	0.0414278	0.36732	-3.94258	LDSPRRGTPSSGLSQSINVGDAYLQEQLDKA	Tb927.6.1770	>Tb927.6.1770 | organism=Trypanosoma_brucei_TREU927 | product=kinesin, putative | location=Tb927_06_v5.1:591149-593035(-) | length=628 | sequence_SO=chromosome | SO=protein_coding
Tb927.3.2060_WLVDIPSPNK_7	0.803283	5.95408	2.39871	0.0424735	0.369137	-3.94443	SARELLSHRWLVDIPSPNKMKRAKGSLSLSG	Tb927.3.2060	>Tb927.3.2060 | organism=Trypanosoma_brucei_TREU927 | product=protein kinase, putative | location=Tb927_03_v5.1:540065-541372(-) | length=435 | sequence_SO=chromosome | SO=protein_coding
Tb927.3.3300_REPPPPESLPSFRPMITPR_17	0.382687	6.07991	2.41931	0.0411142	0.367308	-3.94457	EPPPPESLPSFRPMITPRAKGVECSKPFYDR	Tb927.3.3300	>Tb927.3.3300 | organism=Trypanosoma_brucei_TREU927 | product=hypothetical protein, conserved | location=Tb927_03_v5.1:847432-849876(-) | length=814 | sequence_SO=chromosome | SO=protein_coding
Tb927.9.3650_SRIVVAVR_1	0.309913	4.75096	2.33689	0.0468281	0.381917	-3.94564	LLMRTDDSREVKRRKSRIVVAVRKRPISQCE	Tb927.9.3650	>Tb927.9.3650 | organism=Trypanosoma_brucei_TREU927 | product=kinesin (Kif-13-1) | location=Tb927_09_v5.1:730832-732907(+) | length=691 | sequence_SO=chromosome | SO=protein_coding
Tb927.4.4430_GGSLFSPR_3	-0.229096	6.30476	-2.43055	0.0403915	0.365841	-3.94625	TRNTSGSGGSFERGGSLFSPRGAAAVTLSSS	Tb927.4.4430	>Tb927.4.4430 | organism=Trypanosoma_brucei_TREU927 | product=adenylyl cyclase (GRESAG 4.4) | location=Tb927_04_v5.1:1177303-1181060(-) | length=1243 | sequence_SO=chromosome | SO=protein_coding
Tb927.8.3590_SATSLSMDAK_6	-0.24131	7.33913	-2.4635	0.0383446	0.359577	-3.95122	KMSTTTFGTRSATSLSMDAKASTARMSSTAE	Tb927.8.3590	>Tb927.8.3590 | organism=Trypanosoma_brucei_TREU927 | product=hypothetical protein, conserved | location=Tb927_08_v5.1:1079246-1081204(-) | length=652 | sequence_SO=chromosome | SO=protein_coding
Tb927.3.5020_IIATRASGDVTPLAVSGAEGSDQK_4	0.298767	7.11772	2.45394	0.038927	0.360969	-3.9515	SANAVEEVDGSKIIATRASGDVTPLAVSGAE	Tb927.3.5020	>Tb927.3.5020 | organism=Trypanosoma_brucei_TREU927 | product=hypothetical protein, conserved | location=Tb927_03_v5.1:1408124-1412365(+) | length=1413 | sequence_SO=chromosome | SO=protein_coding
Tb927.7.4580_AGTPSNVEER_5	-0.212339	6.51273	-2.43961	0.0398176	0.364175	-3.95217	RSRERFLRAARAGTPSNVEERRSPNPPKSTK	Tb927.7.4580	>Tb927.7.4580 | organism=Trypanosoma_brucei_TREU927 | product=hypothetical protein, conserved | location=Tb927_07_v5.1:1215939-1217663(-) | length=574 | sequence_SO=chromosome | SO=protein_coding
Tb927.7.4120_SFGSTFRPPS_1	-0.282283	6.00864	-2.41446	0.04143	0.36732	-3.95399	TDRPSSGAYRPPAERSFGSTFRPPS______	Tb927.7.4120	>Tb927.7.4120 | organism=Trypanosoma_brucei_TREU927 | product=hypothetical protein, conserved | location=Tb927_07_v5.1:1093713-1095236(+) | length=507 | sequence_SO=chromosome | SO=protein_coding
Tb927.3.900_GNINNLSNLVAAR_7	-0.28415	5.8123	-2.40234	0.0422304	0.369137	-3.95581	KVDTRGGEKGNINNLSNLVAARQKDKLSLQN	Tb927.3.900	>Tb927.3.900 | organism=Trypanosoma_brucei_TREU927 | product=hypothetical protein, conserved | location=Tb927_03_v5.1:209898-210968(+) | length=356 | sequence_SO=chromosome | SO=protein_coding
Tb927.5.2000_VTGTPNTGPR_4	0.357179	6.29871	2.41803	0.0411972	0.367308	-3.95667	VRCLASPLSLMRVTGTPNTGPRVLSPDGTKF	Tb927.5.2000	>Tb927.5.2000 | organism=Trypanosoma_brucei_TREU927 | product=hypothetical protein | location=Tb927_05_v5.1:678171-679256(+) | length=361 | sequence_SO=chromosome | SO=protein_coding
Tb927.10.9570_LEEVNDETQFR_8	0.236877	5.37045	2.37794	0.0438889	0.373399	-3.95775	RIDMRAIRLEEVNDETQFRSTDYAISQEQKV	Tb927.10.9570	>Tb927.10.9570 | organism=Trypanosoma_brucei_TREU927 | product=paraflagellar rod component, putative (PFC14) | location=Tb927_10_v5.1:2360337-2363585(+) | length=1082 | sequence_SO=chromosome | SO=protein_coding
Tb927.7.2300_SEMETMSAPADPLSEK_7	0.268095	7.27516	2.4546	0.0388868	0.360969	-3.95834	LAGSLMWSKSEMETMSAPADPLSEKMNTSEL	Tb927.7.2300	>Tb927.7.2300 | organism=Trypanosoma_brucei_TREU927 | product=Nucleoporin (TbNup132) | location=Tb927_07_v5.1:590215-593826(-) | length=1203 | sequence_SO=chromosome | SO=protein_coding
Tb927.8.3010_GGSSEFLDAVR_3	-0.319871	3.58473	-2.23632	0.0548821	0.405165	-3.95919	GDSAFNSQHTSARGGSSEFLDAVRQDNASLR	Tb927.8.3010	>Tb927.8.3010 | organism=Trypanosoma_brucei_TREU927 | product=hypothetical protein, conserved | location=Tb927_08_v5.1:903463-905676(+) | length=737 | sequence_SO=chromosome | SO=protein_coding
Tb927.5.3240_RGFSSPSER_5	-0.376757	3.87952	-2.2582	0.0530203	0.40265	-3.96082	KGSNATKNTSRRGFSSPSERRPGDYVGFFDS	Tb927.5.3240	>Tb927.5.3240 | organism=Trypanosoma_brucei_TREU927 | product=hypothetical protein, conserved | location=Tb927_05_v5.1:1066169-1068562(-) | length=797 | sequence_SO=chromosome | SO=protein_coding
Tb927.7.3610_SHESLKLPVIR_1	0.483593	5.65091	2.37857	0.0438458	0.373399	-3.96299	___MSSRSGGRPFGKSHESLKLPVIRTVGTV	Tb927.7.3610	>Tb927.7.3610 | organism=Trypanosoma_brucei_TREU927 | product=hypothetical protein, conserved | location=Tb927_07_v5.1:938783-940048(-) | length=421 | sequence_SO=chromosome | SO=protein_coding
Tb927.10.14340_SVINPAAIDSPVFHR_1	0.328169	3.54452	2.21826	0.0564673	0.410329	-3.96399	KGSAVHTADGSRRGRSVINPAAIDSPVFHRS	Tb927.10.14340	>Tb927.10.14340 | organism=Trypanosoma_brucei_TREU927 | product=hypothetical protein, conserved | location=Tb927_10_v5.1:3487567-3491088(-) | length=1173 | sequence_SO=chromosome | SO=protein_coding
Tb927.8.5050_SVNAITTEPK_6	-0.278057	4.34473	-2.29298	0.050189	0.39149	-3.96521	DKLNTPGTARSVNAITTEPKSTPRLSREDLI	Tb927.8.5050	>Tb927.8.5050 | organism=Trypanosoma_brucei_TREU927 | product=hypothetical protein, conserved | location=Tb927_08_v5.1:1491897-1494137(+) | length=746 | sequence_SO=chromosome | SO=protein_coding
Tb927.7.3550_SAEDDRSAQERPLSK_14	-0.247208	8.41186	-2.4645	0.0382836	0.359577	-3.9655	VKSAEDDRSAQERPLSKRSEEERGSDRFNES	Tb927.7.3550	>Tb927.7.3550 | organism=Trypanosoma_brucei_TREU927 | product=hypothetical protein, conserved | location=Tb927_07_v5.1:914750-918475(-) | length=1241 | sequence_SO=chromosome | SO=protein_coding
Tb927.3.5250_VISVGEDEISPTNGSR_10	0.224587	6.56176	2.42174	0.0409565	0.367308	-3.96674	QLSPTRVISVGEDEISPTNGSRAALQLWRDD	Tb927.3.5250	>Tb927.3.5250 | organism=Trypanosoma_brucei_TREU927 | product=ZFP family member, putative (ZC3H8) | location=Tb927_03_v5.1:1473439-1475178(+) | length=579 | sequence_SO=chromosome | SO=protein_coding
Tb927.10.1770_SEELEDTR_1	-0.230222	6.06599	-2.40547	0.0420223	0.369137	-3.9689	FPVVEPDAVCTEARRSEELEDTRAGHAFPPV	Tb927.10.1770	>Tb927.10.1770 | organism=Trypanosoma_brucei_TREU927 | product=hypothetical protein | location=Tb927_10_v5.1:467203-467997(-) | length=264 | sequence_SO=chromosome | SO=protein_coding
Tb927.4.3140_NDDTPQEEQGTPLTADLSSTGPGVVDDK_19	0.347144	5.79089	2.38241	0.0435802	0.372708	-3.96985	TPQEEQGTPLTADLSSTGPGVVDDKEISDVK	Tb927.4.3140	>Tb927.4.3140 | organism=Trypanosoma_brucei_TREU927 | product=hypothetical protein, conserved | location=Tb927_04_v5.1:825953-827359(+) | length=468 | sequence_SO=chromosome | SO=protein_coding
Tb927.11.3220_TTPLGGK_1	-0.32159	7.62507	-2.45885	0.0386265	0.359876	-3.96995	AEPCPNILTGEPRWKTTPLGGK_________	Tb927.11.3220	>Tb927.11.3220 | organism=Trypanosoma_brucei_TREU927 | product=metacaspase,cysteine peptidase, Clan CD, family C13 (mca1) | location=Tb927_11_v5.1:915041-916159(-) | length=372 | sequence_SO=chromosome | SO=protein_coding
Tb927.11.15120_SAGDDSNAGSDSKPTTRPSAETGQTR_6	0.376716	4.15807	2.26124	0.0527668	0.402043	-3.97213	VKKHVVPHARSAGDDSNAGSDSKPTTRPSAE	Tb927.11.15120	>Tb927.11.15120 | organism=Trypanosoma_brucei_TREU927 | product=hypothetical protein, conserved | location=Tb927_11_v5.1:4021195-4023366(-) | length=723 | sequence_SO=chromosome | SO=protein_coding
Tb927.10.970_SAAALVAK_1	-0.207667	7.97719	-2.4585	0.0386483	0.359876	-3.97509	EDAKAAPCSESSSAKSAAALVAKPGVPGLMK	Tb927.10.970	>Tb927.10.970 | organism=Trypanosoma_brucei_TREU927 | product=hypothetical protein, conserved | location=Tb927_10_v5.1:262544-267814(+) | length=1756 | sequence_SO=chromosome | SO=protein_coding
Tb927.6.2690_LSPAEQTK_2	-0.401995	5.16351	-2.35757	0.0453235	0.378649	-3.97607	NGDSQYACEVCFNKLSPAEQTKKNNDIRAEN	Tb927.6.2690	>Tb927.6.2690 | organism=Trypanosoma_brucei_TREU927 | product=ubiquitin carboxyl-terminal hydrolase, putative,cysteine peptidase, Clan CA, family C19, putative | location=Tb927_06_v5.1:807824-809743(+) | length=639 | sequence_SO=chromosome | SO=protein_cod
Tb927.11.10200_ATGSISLTSQSTGGGSVGK_6	0.245083	8.08282	2.4551	0.0388562	0.360969	-3.97909	GARKGSLKGKATGSISLTSQSTGGGSVGKRG	Tb927.11.10200	>Tb927.11.10200 | organism=Trypanosoma_brucei_TREU927 | product=hypothetical protein, conserved | location=Tb927_11_v5.1:2728749-2730221(+) | length=490 | sequence_SO=chromosome | SO=protein_coding
Tb927.6.3090_GIETSTPIK_6	0.233821	6.6601	2.42184	0.0409506	0.367308	-3.97924	LGRVPRRNIKGIETSTPIKSVAPIVGIASRT	Tb927.6.3090	>Tb927.6.3090 | organism=Trypanosoma_brucei_TREU927 | product=hypothetical protein, conserved | location=Tb927_06_v5.1:912279-917144(+) | length=1621 | sequence_SO=chromosome | SO=protein_coding
Tb927.11.15190_SGQHTVEIR_1	1.58539	6.59106	2.40038	0.0423618	0.369137	-3.98013	RENATTGSAPSHLNKSGQHTVEIREMHNTGT	Tb927.11.15190	>Tb927.11.15190 | organism=Trypanosoma_brucei_TREU927 | product=hypothetical protein, conserved | location=Tb927_11_v5.1:4035840-4037888(-) | length=682 | sequence_SO=chromosome | SO=protein_coding
Tb927.4.3930_SAISHEPTAFEQR_8	0.272328	4.63229	2.30856	0.0489699	0.389892	-3.98106	TEGLGEDKSAISHEPTAFEQRVHDEALERSR	Tb927.4.3930	>Tb927.4.3930 | organism=Trypanosoma_brucei_TREU927 | product=amino acid transporter, putative | location=Tb927_04_v5.1:1037770-1039131(-) | length=453 | sequence_SO=chromosome | SO=protein_coding
Tb927.3.1990_ELTPPIPSPEK_8	0.208394	8.73736	2.45164	0.0390688	0.361611	-3.98318	KTKTVTLKELTPPIPSPEKSACKGAKPDSNH	Tb927.3.1990	>Tb927.3.1990 | organism=Trypanosoma_brucei_TREU927 | product=hypothetical protein, conserved | location=Tb927_03_v5.1:518838-520283(-) | length=481 | sequence_SO=chromosome | SO=protein_coding
Tb927.10.2890_FGFPGWS_7	-4.04909	-1.37236	-2.01234	0.0780459	0.445594	-3.98636	EEELGAHAKFGFPGWS_______________	Tb927.10.2890	>Tb927.10.2890 | organism=Trypanosoma_brucei_TREU927 | product=enolase | location=Tb927_10_v5.1:746309-747598(+) | length=429 | sequence_SO=chromosome | SO=protein_coding;>Tb11.v5.0650 | organism=Trypanosoma_brucei_TREU927 | product=enolase, putative | loc
Tb927.4.620_NVSVNGEK_3	-0.26724	6.07201	-2.39489	0.0427305	0.370331	-3.9864	ITRTESVAETRTKNVSVNGEKNKGGKSRKQD	Tb927.4.620	>Tb927.4.620 | organism=Trypanosoma_brucei_TREU927 | product=hypothetical protein, conserved | location=Tb927_04_v5.1:175623-183134(-) | length=2503 | sequence_SO=chromosome | SO=protein_coding
Tb927.11.3910_SQINTHERPR_1	0.428644	2.75698	2.12484	0.065417	0.428318	-3.98699	AELAEENNRRGRRRRSQINTHERPRSSFMRS	Tb927.11.3910	>Tb927.11.3910 | organism=Trypanosoma_brucei_TREU927 | product=hypothetical protein, conserved | location=Tb927_11_v5.1:1143563-1146889(+) | length=1108 | sequence_SO=chromosome | SO=protein_coding
Tb927.10.12490_ATSLQTSLK_3	-0.2448	7.23897	-2.43832	0.0398988	0.364558	-3.98744	QVGQPITTSQLIRATSLQTSLKRGHSQRPQR	Tb927.10.12490	>Tb927.10.12490 | organism=Trypanosoma_brucei_TREU927 | product=kinesin, putative | location=Tb927_10_v5.1:3024666-3028064(-) | length=1132 | sequence_SO=chromosome | SO=protein_coding
Tb927.11.14210_EAAEGSPPR_6	0.434745	5.00637	2.29038	0.050395	0.39149	-3.98938	RNTNVRLHSKEAAEGSPPRGAHAEIIPYCNV	Tb927.11.14210	>Tb927.11.14210 | organism=Trypanosoma_brucei_TREU927 | product=hypothetical protein, conserved | location=Tb927_11_v5.1:3766797-3771167(+) | length=1456 | sequence_SO=chromosome | SO=protein_coding
Tb927.8.6830_RPSPSPLR_3	0.412653	3.0811	2.15527	0.0623584	0.425322	-3.98972	GKTYSVIGSASGKRPSPSPLRSAVSPLGKQR	Tb927.8.6830	>Tb927.8.6830 | organism=Trypanosoma_brucei_TREU927 | product=kinesin, putative | location=Tb927_08_v5.1:1970489-1975948(-) | length=1819 | sequence_SO=chromosome | SO=protein_coding
Tb927.9.1600_AEQIVSGAVTLPVR_10	-0.326826	5.58339	-2.37409	0.0441565	0.374437	-3.99193	KLQTARAEQIVSGAVTLPVRRKKKKQPNTDL	Tb927.9.1600	>Tb927.9.1600 | organism=Trypanosoma_brucei_TREU927 | product=hypothetical protein, conserved | location=Tb927_09_v5.1:373300-378117(-) | length=1605 | sequence_SO=chromosome | SO=protein_coding
Tb927.10.11650_GSAPPEPEVNSTPVPTK_12	0.293435	5.28715	2.33978	0.0466148	0.381862	-3.9925	VESKGSAPPEPEVNSTPVPTKPLGNGVDNSG	Tb927.10.11650	>Tb927.10.11650 | organism=Trypanosoma_brucei_TREU927 | product=hypothetical protein, conserved | location=Tb927_10_v5.1:2848232-2848717(+) | length=161 | sequence_SO=chromosome | SO=protein_coding;>Tb11.v5.1014 | organism=Trypanosoma_brucei_TREU927 | prod
Tb927.11.10860_DESEEAQSEDDQNDEGVADHK_8	0.294707	5.11302	2.33353	0.047077	0.38291	-3.99534	TKIVTELKDESEEAQSEDDQNDEGVADHKND	Tb927.11.10860	>Tb927.11.10860 | organism=Trypanosoma_brucei_TREU927 | product=hypothetical protein, conserved | location=Tb927_11_v5.1:2900760-2902058(+) | length=432 | sequence_SO=chromosome | SO=protein_coding
Tb927.11.16890_EYGTGSSSPELLK_8	0.276042	6.65108	2.39889	0.0424614	0.369137	-3.99802	TALQIRCKEYGTGSSSPELLKEACDAAERVV	Tb927.11.16890	>Tb927.11.16890 | organism=Trypanosoma_brucei_TREU927 | product=hypothetical protein, conserved | location=Tb927_11_v5.1:4497532-4503711(-) | length=2059 | sequence_SO=chromosome | SO=protein_coding;>Tb927.11.16900 | organism=Trypanosoma_brucei_TREU927 | p
Tb927.9.9140_SSLPAVSITTQK_9	0.286742	4.21237	2.25014	0.0536991	0.403098	-4.00078	HILDISRSSLPAVSITTQKGEGECGDITTES	Tb927.9.9140	>Tb927.9.9140 | organism=Trypanosoma_brucei_TREU927 | product=hypothetical protein, conserved | location=Tb927_09_v5.1:1455133-1456278(-) | length=381 | sequence_SO=chromosome | SO=protein_coding
Tb927.10.7810_AWSPSDVEYVEPK_5	-0.248628	7.91231	-2.44155	0.039696	0.364142	-4.00083	DEAEQLDGEVRAWSPSDVEYVEPKHRLAIVN	Tb927.10.7810	>Tb927.10.7810 | organism=Trypanosoma_brucei_TREU927 | product=hypothetical protein, conserved | location=Tb927_10_v5.1:1956827-1958965(-) | length=712 | sequence_SO=chromosome | SO=protein_coding
Tb927.10.10050_SSPPPQTVVERSPLR_12	0.232008	7.32212	2.42661	0.0406434	0.365948	-4.00133	RNTRSSPPPQTVVERSPLRVETRGAEKNGNS	Tb927.10.10050	>Tb927.10.10050 | organism=Trypanosoma_brucei_TREU927 | product=hypothetical protein, conserved | location=Tb927_10_v5.1:2475035-2478700(+) | length=1221 | sequence_SO=chromosome | SO=protein_coding
Tb927.3.4970_GEAGVAVGTPQHEK_9	0.307876	7.81269	2.43635	0.0400229	0.365332	-4.00204	NLTPRTRGEAGVAVGTPQHEKSPVNKAATQS	Tb927.3.4970	>Tb927.3.4970 | organism=Trypanosoma_brucei_TREU927 | product=hypothetical protein, conserved | location=Tb927_03_v5.1:1394942-1398573(+) | length=1063 | sequence_SO=chromosome | SO=protein_coding
Tb927.11.16090_SYMPNPTVDHSGVGK_11	0.257788	5.21748	2.33247	0.0471561	0.38291	-4.00283	EFEARSYMPNPTVDHSGVGKNLPVANTHAPT	Tb927.11.16090	>Tb927.11.16090 | organism=Trypanosoma_brucei_TREU927 | product=outer dynein arm docking complex, putative (DC2) | location=Tb927_11_v5.1:4256941-4258845(-) | length=634 | sequence_SO=chromosome | SO=protein_coding
Tb927.6.3090_TNSVTTNATEVKPTSHPR_5	0.370311	5.98459	2.37114	0.044363	0.375347	-4.00316	VRERDENERLRTNSVTTNATEVKPTSHPRHA	Tb927.6.3090	>Tb927.6.3090 | organism=Trypanosoma_brucei_TREU927 | product=hypothetical protein, conserved | location=Tb927_06_v5.1:912279-917144(+) | length=1621 | sequence_SO=chromosome | SO=protein_coding
Tb927.3.1200_LEASSSFLAPTASSVLSASTSFVDGGGPGK_4	0.301788	4.36176	2.25537	0.0532579	0.403098	-4.00429	SDTKMQSDASCKLEASSSFLAPTASSVLSAS	Tb927.3.1200	>Tb927.3.1200 | organism=Trypanosoma_brucei_TREU927 | product=hypothetical protein, conserved | location=Tb927_03_v5.1:295770-298091(+) | length=773 | sequence_SO=chromosome | SO=protein_coding
Tb927.8.1360_SELNATPPR_6	0.301775	4.23695	2.24526	0.0541137	0.403537	-4.00888	LYVTVPACERSELNATPPRSVGQRPLGGRGG	Tb927.8.1360	>Tb927.8.1360 | organism=Trypanosoma_brucei_TREU927 | product=hypothetical protein, conserved | location=Tb927_08_v5.1:432175-444849(-) | length=4224 | sequence_SO=chromosome | SO=protein_coding
Tb927.5.2980_RGSLANSDGLR_3	-0.360871	5.873	-2.37059	0.0444015	0.375347	-4.00929	SGSESTRSETPHRRGSLANSDGLRWTPTCSP	Tb927.5.2980	>Tb927.5.2980 | organism=Trypanosoma_brucei_TREU927 | product=hypothetical protein, conserved | location=Tb927_05_v5.1:994105-997350(+) | length=1081 | sequence_SO=chromosome | SO=protein_coding
Tb927.3.1020_LLPFDEYVVEEVTPR_13	0.325511	4.09826	2.23685	0.0548361	0.405149	-4.01041	VSRLLPFDEYVVEEVTPRKCSSISADTSGAA	Tb927.3.1020	>Tb927.3.1020 | organism=Trypanosoma_brucei_TREU927 | product=hypothetical protein, conserved | location=Tb927_03_v5.1:251011-252492(+) | length=493 | sequence_SO=chromosome | SO=protein_coding
Tb927.11.2140_APLRSPR_5	-0.311814	4.82163	-2.30802	0.0490119	0.389892	-4.01061	RLTKPGLNVDRAPLRSPRNVGGSGASHDRST	Tb927.11.2140	>Tb927.11.2140 | organism=Trypanosoma_brucei_TREU927 | product=hypothetical protein, conserved | location=Tb927_11_v5.1:607583-610924(+) | length=1113 | sequence_SO=chromosome | SO=protein_coding
Tb927.11.9400_GEHAEGAPGGSASR_11	-0.252468	7.90827	-2.43493	0.0401131	0.365436	-4.01066	VEAPKGEHAEGAPGGSASRLHEGSTSQHSRS	Tb927.11.9400	>Tb927.11.9400 | organism=Trypanosoma_brucei_TREU927 | product=hypothetical protein, conserved | location=Tb927_11_v5.1:2577671-2580334(-) | length=887 | sequence_SO=chromosome | SO=protein_coding
Tb927.5.630_EDVASGSVHQGK_7	-0.230375	9.06412	-2.42077	0.0410193	0.367308	-4.01185	FRARKKDRKEDVASGSVHQGKGMPSTNIDPF	Tb927.5.630	>Tb927.5.630 | organism=Trypanosoma_brucei_TREU927 | product=acidic phosphatase, putative | location=Tb927_05_v5.1:265245-268369(-) | length=401 | sequence_SO=chromosome | SO=protein_coding;>Tb11.v5.0851 | organism=Trypanosoma_brucei_TREU927 | product=hypo
Tb927.3.4970_TAQVGQDFPDLSFLGDDTGTRK_18	0.403654	3.72553	2.19744	0.0583516	0.415547	-4.0141	QVGQDFPDLSFLGDDTGTRKSTAPSQIVIST	Tb927.3.4970	>Tb927.3.4970 | organism=Trypanosoma_brucei_TREU927 | product=hypothetical protein, conserved | location=Tb927_03_v5.1:1394942-1398573(+) | length=1063 | sequence_SO=chromosome | SO=protein_coding
Tb927.6.1920_SVDMTNSPELPQTR_1	0.257163	4.61495	2.27634	0.0515242	0.396488	-4.01497	SPAPRAPSRGSSCSRSVDMTNSPELPQTRDV	Tb927.6.1920	>Tb927.6.1920 | organism=Trypanosoma_brucei_TREU927 | product=hypothetical protein, conserved | location=Tb927_06_v5.1:633149-634321(-) | length=390 | sequence_SO=chromosome | SO=protein_coding
Tb927.7.7000_TQESGALSLR_8	-0.274305	5.49585	-2.3478	0.0460281	0.381023	-4.01513	____MDQKTQESGALSLRDVMERPSDEEALQ	Tb927.7.7000	>Tb927.7.7000 | organism=Trypanosoma_brucei_TREU927 | product=hypothetical protein, conserved | location=Tb927_07_v5.1:2000468-2005258(-) | length=1596 | sequence_SO=chromosome | SO=protein_coding
Tb927.6.2950_ADSPEFK_3	-0.224211	6.4598	-2.39043	0.0430324	0.370331	-4.01564	SSLPEGKPKWSGRADSPEFKNPFYNQCRCSS	Tb927.6.2950	>Tb927.6.2950 | organism=Trypanosoma_brucei_TREU927 | product=hypothetical protein | location=Tb927_06_v5.1:881264-882157(+) | length=297 | sequence_SO=chromosome | SO=protein_coding
Tb927.10.4320_RLLSTAK_4	0.255691	5.43803	2.33578	0.04691	0.381917	-4.01588	PVRESTEEDVCKRLLSTAKPASTVKAPPSSL	Tb927.10.4320	>Tb927.10.4320 | organism=Trypanosoma_brucei_TREU927 | product=hypothetical protein, conserved | location=Tb927_10_v5.1:1122487-1124478(+) | length=663 | sequence_SO=chromosome | SO=protein_coding;>Tb10.v4.0044 | organism=Trypanosoma_brucei_TREU927 | produ
Tb927.6.740_RVEYGESQGPEATGESEGNAPVTEEGGFVTR_16	0.454485	3.89411	2.20231	0.0579058	0.414604	-4.01656	RVEYGESQGPEATGESEGNAPVTEEGGFVTR	Tb927.6.740	>Tb927.6.740 | organism=Trypanosoma_brucei_TREU927 | product=ATP-dependent DEAH-box RNA helicase, putative | location=Tb927_06_v5.1:301628-305383(-) | length=1251 | sequence_SO=chromosome | SO=protein_coding
Tb927.10.13540_ADSHGAVTHRQSR_12	1.10205	1.78012	2.01644	0.0775468	0.445594	-4.01677	DVGRADSHGAVTHRQSRTFSTGHMTNMVHHA	Tb927.10.13540	>Tb927.10.13540 | organism=Trypanosoma_brucei_TREU927 | product=RNA-binding protein, putative (RBP12) | location=Tb927_10_v5.1:3304783-3305886(-) | length=367 | sequence_SO=chromosome | SO=protein_coding
Tb927.1.4310_SHSQNDVTGASR_1	-0.411854	8.93888	-2.41768	0.0412202	0.367308	-4.01929	ELNSRGTSSTSSLSKSHSQNDVTGASRSRRD	Tb927.1.4310	>Tb927.1.4310 | organism=Trypanosoma_brucei_TREU927 | product=hypothetical protein, conserved | location=Tb927_01_v5.1:890927-895843(+) | length=1638 | sequence_SO=chromosome | SO=protein_coding
Tb927.3.1400_KTSYELQYER_3	0.256822	6.71856	2.39167	0.0429479	0.370331	-4.0202	QQKPYHQPFATGRKTSYELQYERYLQSQNCR	Tb927.3.1400	>Tb927.3.1400 | organism=Trypanosoma_brucei_TREU927 | product=alpha-tubulin N-acetyltransferase, putative | location=Tb927_03_v5.1:350391-351395(+) | length=334 | sequence_SO=chromosome | SO=protein_coding
Tb927.5.3430_RLSANPSAVLGGNGK_3	0.239636	5.85782	2.35942	0.0451912	0.378226	-4.02163	MIYVRKVPQVRRRRLSANPSAVLGGNGKLGL	Tb927.5.3430	>Tb927.5.3430 | organism=Trypanosoma_brucei_TREU927 | product=ubiquitin-activating enzyme E1, putative | location=Tb927_05_v5.1:1138348-1140738(-) | length=796 | sequence_SO=chromosome | SO=protein_coding
Tb927.11.1750_GASGDGSTLESRPGSAGASR_7	-0.208601	7.01483	-2.40929	0.0417698	0.36892	-4.02266	KLGINIGGRGASGDGSTLESRPGSAGASRID	Tb927.11.1750	>Tb927.11.1750 | organism=Trypanosoma_brucei_TREU927 | product=hypothetical protein, conserved | location=Tb927_11_v5.1:529554-530537(-) | length=327 | sequence_SO=chromosome | SO=protein_coding
Tb927.6.1980_TEVSTPRHNR_4	-0.245574	6.30127	-2.37694	0.0439587	0.373649	-4.03293	RVLGHAASEVERTEVSTPRHNRGPPAERGDR	Tb927.6.1980	>Tb927.6.1980 | organism=Trypanosoma_brucei_TREU927 | product=hypothetical protein, conserved | location=Tb927_06_v5.1:647471-649222(-) | length=583 | sequence_SO=chromosome | SO=protein_coding
Tb927.7.510_VDVLDENGPLSALNSGG_11	-0.290555	3.72106	-2.18915	0.0591185	0.416202	-4.03488	VELTKVDVLDENGPLSALNSGG_________	Tb927.7.510	>Tb927.7.510 | organism=Trypanosoma_brucei_TREU927 | product=hypothetical protein, conserved | location=Tb927_07_v5.1:98624-99694(-) | length=356 | sequence_SO=chromosome | SO=protein_coding;>Tb11.v5.0890 | organism=Trypanosoma_brucei_TREU927 | product=hyp
Tb927.1.4310_DGYGTRAPGTAR_5	-0.239778	6.28723	-2.371	0.0443728	0.375347	-4.03534	TPRSSLREGSRDGYGTRAPGTARDAPNAAQS	Tb927.1.4310	>Tb927.1.4310 | organism=Trypanosoma_brucei_TREU927 | product=hypothetical protein, conserved | location=Tb927_01_v5.1:890927-895843(+) | length=1638 | sequence_SO=chromosome | SO=protein_coding
Tb927.9.8060_LGTSDVHR_4	-0.262332	4.94006	-2.30789	0.049022	0.389892	-4.03561	QRQERVVATKQRLGTSDVHRDYVTQASTDEY	Tb927.9.8060	>Tb927.9.8060 | organism=Trypanosoma_brucei_TREU927 | product=hypothetical protein, conserved | location=Tb927_09_v5.1:1333595-1335325(-) | length=576 | sequence_SO=chromosome | SO=protein_coding
Tb927.7.3310_QITNASVSGEGEEVEAPPVDTSSNSTLAR_8	0.308332	5.32349	2.3169	0.0483297	0.388356	-4.0362	GNTGESDKQITNASVSGEGEEVEAPPVDTSS	Tb927.7.3310	>Tb927.7.3310 | organism=Trypanosoma_brucei_TREU927 | product=hypothetical protein, conserved | location=Tb927_07_v5.1:853899-854885(-) | length=328 | sequence_SO=chromosome | SO=protein_coding
Tb927.9.14280_TASLGSR_3	0.313232	5.8219	2.34188	0.0464606	0.381862	-4.03761	AASGGLERARQIRTASLGSRRDNLPHEVAGV	Tb927.9.14280	>Tb927.9.14280 | organism=Trypanosoma_brucei_TREU927 | product=hypothetical protein, conserved | location=Tb927_09_v5.1:2235925-2241051(-) | length=1708 | sequence_SO=chromosome | SO=protein_coding
Tb927.11.4380_HQSITVIAHTGEPLSPR_15	0.231766	5.70701	2.34006	0.0465944	0.381862	-4.03794	RHQSITVIAHTGEPLSPRGNRVGGVSRSAYL	Tb927.11.4380	>Tb927.11.4380 | organism=Trypanosoma_brucei_TREU927 | product=ATP-dependent RNA helicase, putative,DEAD/DEAH box RNA helicase, putative | location=Tb927_11_v5.1:1267089-1273679(-) | length=2196 | sequence_SO=chromosome | SO=protein_coding
Tb927.4.4570_RPSTFVK_3	0.425327	5.36438	2.32271	0.0478879	0.387495	-4.03876	FPPSAGLSAQPARRPSTFVKVGPEAEVNETR	Tb927.4.4570	>Tb927.4.4570 | organism=Trypanosoma_brucei_TREU927 | product=hypothetical protein, conserved | location=Tb927_04_v5.1:1259690-1262398(-) | length=902 | sequence_SO=chromosome | SO=protein_coding
Tb927.8.4400_RRTILPPDR_3	0.451201	5.09013	2.29168	0.0502918	0.39149	-4.04122	EAEIEKQLVLQRRRRTILPPDRNSVVAGTSD	Tb927.8.4400	>Tb927.8.4400 | organism=Trypanosoma_brucei_TREU927 | product=hypothetical protein, conserved | location=Tb927_08_v5.1:1309036-1311042(-) | length=668 | sequence_SO=chromosome | SO=protein_coding
Tb927.10.5890_SASTVREPEGDGK_3	-0.265842	5.23535	-2.3148	0.0484899	0.388969	-4.04217	SVTGQQSSRSILRSASTVREPEGDGKVKFDG	Tb927.10.5890	>Tb927.10.5890 | organism=Trypanosoma_brucei_TREU927 | product=hypothetical protein, conserved | location=Tb927_10_v5.1:1474573-1477290(-) | length=905 | sequence_SO=chromosome | SO=protein_coding
Tb927.11.8320_SISTSPIVIR_1	0.253562	5.22229	2.3088	0.0489509	0.389892	-4.04288	VRLYIIRDYLEADQRSISTSPIVIRTL____	Tb927.11.8320	>Tb927.11.8320 | organism=Trypanosoma_brucei_TREU927 | product=hypothetical protein, conserved | location=Tb927_11_v5.1:2336580-2337884(+) | length=434 | sequence_SO=chromosome | SO=protein_coding
Tb927.2.5760_SASPSELNSPVMK_9	0.292187	9.8008	2.39178	0.0429404	0.370331	-4.04386	KLYEPKKSASPSELNSPVMKATKGELAPLRA	Tb927.2.5760	>Tb927.2.5760 | organism=Trypanosoma_brucei_TREU927 | product=hypothetical protein, conserved | location=Tb927_02_v5.1:1034074-1043301(+) | length=3075 | sequence_SO=chromosome | SO=protein_coding
[truncated: 8,112 more rows]
